# Supplementary material for: Breast cancer diagnosed during pregnancy is associated with enrichment of non-silent mutations, mismatch repair deficiency signature and mucin mutations
Source: NPJ Breast Cancer. 2018 Aug 6;4:23. doi: 10.1038/s41523-018-0077-3 (PMC6078984; doi:10.1038/s41523-018-0077-3)
Supplement: Supplementary file 2 — Supplementary Table S1 [file 41523_2018_77_MOESM2_ESM.csv]

Sample_Name	Pregnancy_Associated	Age_at_Diagnosis	Trimester_of_Diagnosis	Date_of_Diagnosis	Date_of_Surgery	Date_of_First_DFS_Event	Date_of_Last_Follow_Up	Dead_or_Alive	Adjuvant_Chemotherapy	Adjuvant_Hormonal	Adjuvant_Trastuzumab	Tumor_Size_Binary	Tumor_Size	pT	Lymph_Nodes_Positive	Lymph_Nodes_Positive_Binary	Total_Nodes	pN	Histological_Grade	ER	ER_Binary	PgR_Binary	PgR	Ki_67	HER2_Binary	PAM50	SCMGENE	Mol.sub.IHC	p.Stage	DFS.time.days	DFS.event	OS.time.days	OS.event	Previous.parity	Tabacco.use	Stroma_TILs	Binary_Stroma_TILs	Intraepithelial_TILs	Total_TILs	RANKL_Tumor_Hscore	RANKL_Normal_Hscore	RANK_Tumor_Hscore	RANK_Normal_Hscore	Gene.expression.available	CNAs.available	WGS.available
GBC-001	control	33	NA	27/05/1996	27/05/1996	10/10/1997	13/11/1997	1	1	1	NA	1	1.5	1	25	1	36	3	2	0	0	0	0	23	0	HER2	Basal	TNBC	III	501	1	535	1	NA	NA	50	1	20	70	6	6	55	0	TRUE	TRUE	TRUE
GBC-002	control	37	NA	12/01/1999	12/01/1999	04/05/2007	03/04/2017	0	0	1	NA	2	2.2	2	0	0	28	0	2	95	1	1	7	12	0	Luminal-B	Luminal-B	Lum A-like	II	3034	1	6656	0	NA	NA	85	1	15	100	0	25	0	20	TRUE	TRUE	FALSE
GBC-003	control	40	NA	16/06/1999	16/06/1999	NA	06/06/2012	0	1	0	0	2	4.6	2	2	1	31	1	3	0	0	0	0	32	1	HER2	HER2	ERneg HER2-like	II	4739	0	4739	0	NA	NA	65	1	10	75	0	0	10	0	TRUE	TRUE	FALSE
GBC-004	control	38	NA	26/07/1999	26/07/1999	NA	16/04/2018	0	1	1	NA	2	2.8	2	0	0	34	0	2	99	1	0	0	28	0	Luminal-A	Luminal-A	Lum B-like	II	6839	0	6839	0	NA	NA	65	1	8	73	0	6	0	0	TRUE	TRUE	FALSE
GBC-005	control	40	NA	29/11/1999	29/11/1999	29/11/2005	30/05/2007	1	1	1	NA	2	2.3	2	3	1	15	1	3	95	1	1	90	32	0	Luminal-B	Luminal-B	Lum B-like	II	2192	1	2739	1	NA	NA	15	0	6	21	0	0	0	10	TRUE	TRUE	FALSE
GBC-006	control	33	NA	21/12/1999	21/12/1999	NA	07/09/2011	0	1	1	0	2	2.5	2	0	0	27	0	3	70	1	1	60	34	1	Basal	Basal	Lum HER2	II	4278	0	4278	0	Nulliarous	NA	65	1	5	68	0	0	0	0	TRUE	TRUE	FALSE
GBC-007	control	33	NA	04/01/2000	04/01/2000	28/02/2001	24/03/2003	1	1	0	NA	1	1.5	1	0	0	30	0	3	0	0	0	0	48	0	Basal	Basal	TNBC	I	421	1	1175	1	NA	NA	65	1	5	70	0	35	5	5	TRUE	TRUE	FALSE
GBC-008	control	34	NA	02/06/2000	02/06/2000	NA	17/04/2011	0	1	1	NA	1	0.1	1	17	1	35	3	2	80	1	1	5	18	0	Luminal-B	Luminal-B	Lum A-like	III	3971	0	3971	0	NA	NA	65	1	5	70	0	NA	2	0	TRUE	FALSE	FALSE
GBC-009	control	33	NA	15/06/2000	15/06/2000	NA	08/09/2008	0	1	1	0	1	1.5	1	0	0	2	0	2	80	1	0	0	27	1	Luminal-A	HER2	Lum HER2	I	3007	0	3007	0	NA	NA	45	0	5	50	0	0	30	90	TRUE	FALSE	FALSE
GBC-010	control	33	NA	03/07/2000	03/07/2000	29/04/2003	02/01/2007	1	1	1	0	2	2.3	2	0	0	58	0	3	20	1	1	20	23	1	HER2	HER2	Lum HER2	II	1030	1	2374	1	NA	NA	45	0	5	50	0	0	10	0	TRUE	TRUE	TRUE
GBC-011	control	38	NA	06/09/2000	06/09/2000	NA	14/06/2012	0	1	1	NA	NA	NA	NA	3	1	23	1	NA	95	1	1	30	20	0	Luminal-A	Luminal-A	Lum B-like	NA	4299	0	4299	0	NA	NA	35	0	5	40	0	NA	15	NA	TRUE	TRUE	FALSE
GBC-012	control	30	NA	24/11/2000	24/11/2000	NA	14/05/2018	0	1	1	0	2	2.5	2	12	1	17	3	2	95	1	1	25	28	1	Luminal-A	HER2	Lum HER2	III	6380	0	6380	0	NA	NA	35	0	5	40	10	240	15	75	TRUE	TRUE	FALSE
GBC-013	control	39	NA	14/02/2001	14/02/2001	NA	27/09/2013	0	1	0	NA	2	3.5	2	0	0	25	0	3	0	0	0	0	80	0	Basal	Basal	TNBC	II	4608	0	4608	0	NA	NA	25	0	5	30	0	0	130	40	TRUE	TRUE	FALSE
GBC-014	control	43	NA	15/03/2001	15/03/2001	22/04/2010	26/09/2010	1	1	1	NA	1	1.3	1	9	1	25	2	2	95	1	1	65	26	0	Luminal-B	Luminal-B	Lum B-like	III	3325	1	3482	1	NA	NA	25	0	5	30	0	125	0	20	TRUE	FALSE	FALSE
GBC-015	control	35	NA	06/06/2001	06/06/2001	08/10/2015	28/07/2016	0	0	1	0	2	2.5	2	0	0	27	0	3	90	1	1	90	42	1	HER2	HER2	Lum HER2	II	5237	1	5531	0	NA	NA	20	0	5	25	15	10	0	0	TRUE	TRUE	TRUE
GBC-017	control	31	NA	13/08/2001	13/08/2001	25/03/2004	11/07/2004	1	1	1	0	2	3.4	2	22	1	33	3	2	10	1	0	0	26	1	HER2	HER2	Lum HER2	III	955	1	1063	1	Parous	NA	80	1	4	84	4	240	20	0	TRUE	TRUE	FALSE
GBC-018	control	34	NA	28/11/2001	28/11/2001	17/05/2005	07/11/2010	1	0	1	NA	2	4	2	0	0	1	0	2	90	1	1	50	18	0	Luminal-A	Luminal-A	Lum A-like	II	1266	1	3266	1	NA	NA	45	0	4	49	4	NA	0	50	TRUE	TRUE	FALSE
GBC-020	control	29	NA	02/01/2002	02/01/2002	04/11/2003	17/05/2005	1	1	0	NA	2	3.5	3	0	0	20	0	3	0	0	0	0	80	0	Basal	Basal	TNBC	II	671	1	1231	1	NA	NA	20	0	4	24	0	0	2	50	TRUE	TRUE	FALSE
GBC-021	control	32	NA	01/03/2002	01/03/2002	NA	08/06/2015	0	1	1	NA	1	1.4	1	4	1	20	2	3	40	1	1	20	42	0	HER2	Basal	Lum B-like	III	4847	0	4847	0	Nulliarous	NA	20	0	4	24	0	0	5	140	TRUE	TRUE	FALSE
GBC-023	control	40	NA	19/04/2002	19/04/2002	NA	21/03/2018	0	1	1	0	2	2.4	2	0	0	1	0	3	90	1	1	80	43	1	Luminal-B	Luminal-B	Lum HER2	II	5815	0	5815	0	NA	NA	65	1	3	68	0	10	20	20	TRUE	TRUE	TRUE
GBC-024	control	29	NA	23/04/2002	23/04/2002	NA	18/03/2015	0	1	0	NA	2	3.2	2	0	0	40	0	3	0	0	0	0	80	0	Basal	Basal	TNBC	II	4712	0	4712	0	NA	NA	62	1	2	64	0	50	130	30	TRUE	TRUE	FALSE
GBC-026	control	38	NA	27/08/2002	27/08/2002	26/02/2007	27/02/2009	1	1	0	NA	2	2.8	2	0	0	1	0	3	0	0	0	0	39	0	Basal	Basal	TNBC	II	1644	1	2376	1	NA	NA	40	0	2	42	2	3	0	10	TRUE	TRUE	FALSE
GBC-027	control	31	NA	03/09/2002	03/09/2002	05/04/2006	15/05/2013	0	1	1	NA	1	1.9	1	8	1	15	2	3	90	1	1	70	60	0	Basal	Luminal-B	Lum B-like	III	1310	1	3907	1	NA	NA	28	0	2	30	0	0	10	10	TRUE	TRUE	TRUE
GBC-028	control	43	NA	17/10/2002	17/10/2002	NA	14/03/2018	0	1	1	NA	1	1.9	1	5	1	16	2	1	70	1	1	70	11	0	Luminal-A	Luminal-A	Lum A-like	III	5627	0	5627	0	NA	NA	25	0	2	27	0	30	10	10	TRUE	TRUE	FALSE
GBC-029	control	38	NA	12/12/2002	12/12/2002	NA	14/03/2015	0	1	0	NA	2	2.2	2	0	0	23	0	3	0	0	0	0	80	0	Basal	Basal	TNBC	II	4475	0	4475	0	NA	NA	25	0	2	27	0	0	120	NA	TRUE	FALSE	FALSE
GBC-030	control	41	NA	19/03/2003	19/03/2003	11/10/2005	01/11/2008	1	0	1	NA	1	0.9	1	0	0	2	0	2	95	1	1	95	10	0	Luminal-A	Luminal-A	Lum A-like	I	937	1	2054	1	NA	NA	20	0	2	22	0	3	0	0	TRUE	TRUE	FALSE
GBC-031	control	39	NA	28/03/2003	28/03/2003	NA	30/01/2014	0	1	1	NA	2	4.2	2	6	1	18	2	3	60	1	1	5	37	0	Basal	Luminal-B	Lum B-like	III	3961	0	3961	0	NA	NA	18	0	2	20	6	0	15	2	TRUE	TRUE	FALSE
GBC-033	control	39	NA	28/04/2003	28/04/2003	10/08/2012	03/02/2015	0	1	1	NA	2	4.4	2	4	1	16	2	2	60	1	1	95	6	0	Luminal-A	Luminal-A	Lum A-like	III	3392	1	4299	0	NA	NA	8	0	2	10	120	0	0	9	TRUE	TRUE	FALSE
GBC-034	control	28	NA	17/06/2003	17/06/2003	NA	23/05/2012	0	0	1	NA	2	2.5	2	1	1	18	1	3	70	1	1	50	28	0	Luminal-B	Luminal-B	Lum B-like	II	3263	0	3263	0	NA	NA	6	0	2	8	90	0	9	45	TRUE	TRUE	FALSE
GBC-035	control	44	NA	28/06/2004	28/06/2004	15/09/2005	19/09/2014	0	1	1	0	1	0.1	1	33	1	33	3	2	90	1	1	15	25	1	HER2	HER2	Lum HER2	III	444	1	3735	0	NA	NA	5	0	2	7	0	0	0	110	TRUE	FALSE	FALSE
GBC-036	control	41	NA	23/09/2003	23/09/2003	NA	16/06/2011	0	0	1	NA	1	0.6	1	0	0	1	0	1	95	1	1	95	19	0	Luminal-A	Luminal-A	Lum A-like	I	2823	0	2823	0	NA	NA	70	1	1	71	100	170	50	90	TRUE	FALSE	FALSE
GBC-037	control	32	NA	02/09/2003	02/09/2003	NA	31/05/2018	0	1	1	NA	NA	NA	NA	1	1	13	1	NA	90	1	1	90	45	0	Basal	Basal	Lum B-like	NA	5385	0	5385	0	Nulliarous	YES	42	0	1	43	0	NA	0	NA	TRUE	FALSE	FALSE
GBC-038	control	37	NA	19/02/2004	19/02/2004	NA	20/07/2016	0	1	1	NA	1	1.7	1	13	1	19	3	3	80	1	1	60	65	0	Luminal-B	Luminal-A	Lum B-like	III	4535	0	4535	0	NA	NA	40	0	1	41	0	0	0	20	TRUE	FALSE	FALSE
GBC-039	control	40	NA	27/02/2004	27/02/2004	06/10/2006	17/02/2008	1	1	0	NA	2	3.8	2	1	1	33	1	3	1	1	1	1	52	0	Basal	Basal	Lum B-like	II	952	1	1451	1	NA	NA	40	0	1	41	2	6	2	2	TRUE	TRUE	FALSE
GBC-041	control	36	NA	01/03/2004	01/03/2004	NA	14/06/2013	0	0	1	NA	1	1.1	1	0	0	1	0	2	80	1	1	80	12	0	Luminal-A	Luminal-A	Lum A-like	I	3392	0	3392	0	NA	NA	40	0	1	41	0	120	0	0	TRUE	TRUE	FALSE
GBC-042	control	36	NA	05/03/2004	05/03/2004	NA	11/01/2017	0	1	1	NA	2	3.2	2	1	1	30	1	3	85	1	1	10	40	0	Luminal-B	Luminal-B	Lum B-like	II	4695	0	4695	0	NA	NA	35	0	1	36	0	0	45	50	TRUE	FALSE	FALSE
GBC-045	control	37	NA	27/05/2004	27/05/2004	NA	11/06/2013	0	1	1	1	1	1.2	1	11	1	38	3	3	90	1	1	90	44	1	HER2	HER2	Lum HER2	III	3302	0	3302	0	NA	NA	20	0	1	21	0	0	0	75	TRUE	FALSE	FALSE
GBC-047	control	40	NA	23/07/2004	23/07/2004	17/09/2011	16/01/2015	0	1	1	NA	2	2.5	2	2	1	22	1	3	90	1	1	5	25	0	Luminal-A	Luminal-A	Lum B-like	II	2612	1	3829	1	NA	NA	17	0	1	18	0	0	2	5	TRUE	TRUE	FALSE
GBC-048	control	36	NA	27/07/2004	27/07/2004	08/04/2016	26/04/2016	0	0	1	NA	1	1.3	1	0	0	2	0	2	90	1	1	80	19	0	normal	Luminal-A	Lum A-like	I	4273	1	4291	0	NA	NA	16	0	1	17	0	0	0	0	TRUE	TRUE	FALSE
GBC-049	control	36	NA	25/08/2004	25/08/2004	NA	03/02/2015	0	1	1	NA	2	2.5	2	1	1	20	1	2	90	1	1	90	15	0	Luminal-A	Luminal-A	Lum A-like	II	3814	0	3814	0	NA	NA	16	0	1	17	0	45	0	0	TRUE	FALSE	FALSE
GBC-050	control	38	NA	05/10/2004	05/10/2004	20/04/2016	16/02/2018	0	0	1	NA	1	1.3	1	0	0	3	0	2	45	1	1	30	13	0	Luminal-A	Luminal-A	Lum A-like	I	4215	1	4882	0	NA	NA	16	0	1	17	10	30	0	0	TRUE	FALSE	FALSE
GBC-052	control	41	NA	24/12/2004	24/12/2004	28/07/2015	19/07/2017	0	0	1	NA	1	1	1	1	1	28	1	2	90	1	1	5	18	0	Luminal-A	Luminal-A	Lum A-like	II	3868	1	4590	0	NA	NA	15	0	1	16	0	130	0	10	TRUE	TRUE	FALSE
GBC-053	control	47	NA	12/02/2005	12/02/2005	NA	25/09/2017	0	0	1	NA	1	0.9	1	0	0	1	0	2	90	1	1	90	9	0	Luminal-A	Luminal-A	Lum A-like	I	4608	0	4608	0	NA	NA	15	0	1	16	0	NA	1	0	TRUE	TRUE	FALSE
GBC-054	control	41	NA	15/02/2005	15/02/2005	NA	16/01/2017	0	1	1	NA	1	1	1	1	1	15	1	2	30	1	1	30	16	0	Luminal-A	Luminal-B	Lum A-like	II	4353	0	4353	0	NA	NA	12	0	1	13	0	30	0	5	TRUE	TRUE	FALSE
GBC-055	control	36	NA	02/03/2005	02/03/2005	NA	30/11/2016	0	1	1	NA	2	4.5	2	2	1	15	1	2	90	1	1	25	19	0	normal	Luminal-A	Lum A-like	II	4291	0	4291	0	NA	NA	12	0	1	13	0	0	0	0	TRUE	TRUE	FALSE
GBC-057	control	37	NA	11/04/2005	11/04/2005	NA	11/07/2013	0	0	1	NA	2	5.5	3	1	1	39	1	2	95	1	0	0	28	0	Luminal-A	Luminal-A	Lum B-like	III	3013	0	3013	0	Nulliarous	NA	12	0	1	13	0	140	0	0	TRUE	TRUE	FALSE
GBC-058	control	38	NA	08/04/2005	08/04/2005	03/01/2012	09/05/2018	0	0	1	NA	2	2.8	2	0	0	1	0	3	95	1	1	90	35	0	Luminal-A	Luminal-B	Lum B-like	II	2461	1	4779	0	NA	NA	12	0	1	13	0	NA	0	0	TRUE	TRUE	FALSE
GBC-059	control	36	NA	11/05/2005	11/05/2005	NA	18/06/2015	0	1	0	NA	2	2.2	2	1	1	19	1	3	0	0	0	0	90	0	Basal	Basal	TNBC	II	3690	0	3690	0	NA	NA	12	0	1	13	0	0	0	0	TRUE	TRUE	TRUE
GBC-060	control	37	NA	20/05/2005	20/05/2005	30/10/2012	10/02/2017	0	0	1	NA	1	2	1	0	0	1	0	2	90	1	1	60	26	0	Luminal-A	Luminal-A	Lum B-like	I	2720	1	4284	0	NA	NA	12	0	1	13	0	60	0	10	TRUE	TRUE	FALSE
GBC-061	control	31	NA	28/06/2005	28/06/2005	18/12/2017	22/05/2018	0	1	0	NA	2	6.3	3	0	0	1	0	3	0	0	0	0	35	0	Basal	Basal	TNBC	II	4556	1	4711	0	NA	NA	10	0	1	11	0	30	70	0	TRUE	FALSE	FALSE
GBC-062	control	33	NA	28/06/2005	28/06/2005	NA	23/01/2017	0	0	1	NA	2	2.2	2	1	1	1	1	1	95	1	1	95	12	0	Luminal-A	Luminal-A	Lum A-like	II	4227	0	4227	0	Parous	NO	10	0	1	11	0	0	0	0	TRUE	TRUE	TRUE
GBC-063	control	32	NA	26/07/2005	26/07/2005	NA	20/02/2018	0	0	1	NA	1	2	1	0	0	3	0	3	90	1	1	20	20	0	Luminal-A	Luminal-B	Lum B-like	I	4592	0	4592	0	Parous	NA	10	0	1	11	3	0	15	90	TRUE	TRUE	FALSE
GBC-064	control	33	NA	02/08/2005	02/08/2005	NA	19/04/2018	0	1	0	1	1	1.5	1	3	1	26	1	3	0	0	0	0	55	1	Basal	Basal	ERneg HER2-like	II	4643	0	4643	0	NA	NA	10	0	1	11	15	0	70	10	TRUE	TRUE	TRUE
GBC-065	control	37	NA	04/08/2005	04/08/2005	07/05/2010	28/05/2018	0	1	1	NA	2	6	3	1	1	21	1	3	80	1	1	30	33	0	Luminal-A	Luminal-B	Lum B-like	III	1737	1	4680	0	Parous	NA	10	0	1	11	0	110	0	10	TRUE	TRUE	TRUE
GBC-066	control	33	NA	05/08/2005	05/08/2005	04/06/2010	15/01/2018	0	0	1	NA	2	3	2	1	1	23	1	3	95	1	1	5	32	0	normal	Luminal-A	Lum B-like	II	1764	1	4546	0	NA	NA	8	0	1	9	0	0	0	20	TRUE	TRUE	FALSE
GBC-067	control	38	NA	27/09/2005	27/09/2005	09/05/2013	06/11/2014	0	1	0	NA	2	2.1	2	0	0	3	0	3	0	0	0	0	70	0	Basal	Basal	TNBC	II	2781	1	3327	0	NA	NA	8	0	1	9	0	40	130	10	TRUE	TRUE	FALSE
GBC-068	control	28	NA	27/09/2005	27/09/2005	NA	04/06/2014	0	1	1	NA	2	3	2	1	1	31	1	3	0	0	0	0	75	0	Basal	Basal	TNBC	II	3172	0	3172	0	NA	NA	8	0	1	9	0	NA	6	NA	TRUE	TRUE	FALSE
GBC-069	control	40	NA	13/12/2005	13/12/2005	NA	27/02/2015	0	1	1	NA	NA	NA	NA	4	1	28	2	NA	80	1	1	80	15	0	Luminal-B	Luminal-B	Lum A-like	III	3363	0	3363	0	NA	NA	8	0	1	9	0	NA	45	0	TRUE	TRUE	FALSE
GBC-072	control	37	NA	12/12/2005	12/12/2005	23/04/2012	05/06/2015	0	0	1	NA	1	1.2	1	0	0	2	0	2	95	1	1	80	28	0	Luminal-A	Luminal-A	Lum B-like	I	2324	1	3462	1	NA	NA	8	0	1	9	0	50	0	0	TRUE	TRUE	FALSE
GBC-073	control	36	NA	03/02/2006	03/02/2006	NA	06/04/2017	0	1	1	1	1	1.5	1	0	0	1	0	3	70	1	1	15	40	1	HER2	HER2	Lum HER2	I	4080	0	4080	0	NA	NA	8	0	1	9	0	120	0	60	TRUE	TRUE	TRUE
GBC-074	control	38	NA	13/03/2006	13/03/2006	NA	09/08/2016	0	0	1	NA	1	1.2	1	0	0	2	0	2	95	1	1	90	25	0	Luminal-A	Luminal-A	Lum B-like	I	3802	0	3802	0	NA	NA	8	0	1	9	0	190	0	0	TRUE	TRUE	FALSE
GBC-075	control	30	NA	27/04/2006	27/04/2006	14/01/2013	17/04/2014	0	1	1	NA	2	2.5	2	5	1	37	2	3	80	1	1	50	40	0	Luminal-B	Luminal-A	Lum B-like	III	2454	1	2912	1	NA	NA	8	0	1	9	20	0	0	15	TRUE	TRUE	FALSE
GBC-076	control	38	NA	02/05/2006	02/05/2006	29/01/2018	24/05/2018	0	0	1	NA	1	1.6	1	0	0	1	0	3	90	1	1	2	32	0	Luminal-B	Luminal-B	Lum B-like	I	4290	1	4405	0	NA	NO	7	0	1	8	0	0	0	20	TRUE	TRUE	FALSE
GBC-078	control	33	NA	11/07/2006	11/07/2006	19/08/2009	18/09/2012	0	0	1	NA	1	1.6	1	0	0	2	0	3	90	1	1	65	42	0	Luminal-A	Luminal-A	Lum B-like	I	1135	1	2261	0	NA	NA	6	0	1	7	25	10	0	5	TRUE	TRUE	FALSE
GBC-080	control	40	NA	15/09/2006	15/09/2006	NA	24/01/2017	0	0	1	NA	2	3.1	2	0	0	1	0	2	85	1	1	85	12	0	Luminal-A	Luminal-A	Lum A-like	II	3784	0	3784	0	Parous	YES	5	0	1	6	120	120	0	0	TRUE	TRUE	FALSE
GBC-081	control	30	NA	19/10/2006	19/10/2006	NA	19/02/2013	0	0	1	NA	2	8.5	3	0	0	2	0	3	95	1	1	80	35	0	Luminal-B	Luminal-A	Lum B-like	II	2315	0	2315	0	NA	YES	5	0	1	6	0	0	0	0	TRUE	TRUE	FALSE
GBC-082	control	36	NA	17/11/2006	17/11/2006	NA	04/05/2018	0	0	1	NA	1	1.8	1	0	0	1	0	2	80	1	1	90	20	0	Luminal-A	Luminal-A	Lum B-like	I	4186	0	4186	0	Nulliarous	NA	5	0	1	6	0	30	0	120	TRUE	TRUE	FALSE
GBC-083	control	33	NA	30/11/2006	30/11/2006	NA	07/05/2012	0	0	1	NA	1	1.8	1	1	1	21	1	3	70	1	1	60	21	0	Luminal-A	Luminal-A	Lum B-like	II	1985	0	1985	0	Parous	NA	5	0	1	6	60	115	0	55	TRUE	TRUE	FALSE
GBC-084	control	40	NA	16/05/2008	16/05/2008	NA	11/06/2013	0	1	0	NA	2	3.5	2	5	1	37	2	3	0	0	0	0	63	0	Luminal-B	Luminal-B	TNBC	III	1852	0	1852	0	NA	NA	5	0	1	6	0	55	40	4	TRUE	FALSE	FALSE
GBC-085	control	34	NA	07/05/2007	07/05/2007	31/05/2016	29/08/2017	0	1	0	NA	2	2.2	2	11	1	21	3	3	0	0	0	0	80	0	Basal	Basal	TNBC	III	3312	1	3767	0	Parous	NA	5	0	1	6	0	0	90	20	TRUE	TRUE	FALSE
GBC-086	control	35	NA	16/05/2007	16/05/2007	NA	16/05/2018	0	1	1	NA	NA	NA	NA	4	1	17	2	NA	60	1	0	0	28	0	Basal	Basal	Lum B-like	III	4018	0	4018	0	NA	NA	5	0	1	6	0	NA	0	NA	TRUE	FALSE	FALSE
GBC-087	control	44	NA	17/05/2007	17/05/2007	20/12/2010	09/04/2014	0	1	0	NA	1	1.8	1	0	0	1	0	3	0	0	0	0	68	0	HER2	Basal	TNBC	I	1313	1	2519	0	NA	NA	5	0	1	6	0	0	0	2	TRUE	FALSE	FALSE
GBC-088	control	34	NA	07/06/2007	07/06/2007	01/06/2012	06/07/2012	0	1	1	NA	2	5	2	25	1	31	3	2	90	1	1	60	26	0	Luminal-B	Luminal-B	Lum B-like	III	1821	1	1856	0	Parous	NA	4	0	1	5	0	0	2	0	TRUE	TRUE	TRUE
GBC-089	control	39	NA	05/10/2007	05/10/2007	NA	11/06/2014	0	1	0	NA	2	3	2	0	0	1	0	3	0	0	0	0	80	0	Basal	Basal	TNBC	II	2441	0	2441	0	Nulliarous	NA	4	0	1	5	0	0	0	0	TRUE	TRUE	FALSE
GBC-090	control	42	NA	19/10/2007	19/10/2007	NA	25/10/2017	0	1	1	NA	1	1.4	1	0	0	2	0	3	2	1	1	2	50	0	Basal	Basal	Lum B-like	I	3659	0	3659	0	NA	NA	4	0	1	5	0	45	10	120	TRUE	FALSE	FALSE
GBC-091	control	39	NA	23/07/2007	23/07/2007	NA	06/02/2017	0	0	1	NA	2	3.6	2	0	0	3	0	2	90	1	1	80	24	0	Luminal-A	Luminal-A	Lum B-like	II	3486	0	3486	0	NA	NA	4	0	1	5	3	12	0	50	TRUE	FALSE	FALSE
GBC-092	control	36	NA	29/10/2007	29/10/2007	NA	15/10/2012	0	1	1	NA	1	1.8	1	2	1	31	1	3	0	0	0	0	60	0	Basal	Basal	TNBC	II	1813	0	1813	0	Parous	NA	15	0	0	15	0	15	140	30	TRUE	TRUE	FALSE
GBC-093	control	42	NA	02/08/2007	02/08/2007	NA	08/05/2012	0	0	1	NA	1	1.3	1	0	0	2	0	1	80	1	1	90	6	0	Luminal-A	Luminal-A	Lum A-like	I	1741	0	1741	0	NA	NA	12	0	0	12	230	5	0	2	TRUE	TRUE	TRUE
GBC-094	control	44	NA	30/11/2007	30/11/2007	NA	17/04/2014	0	0	1	NA	1	1.3	1	0	0	2	0	2	90	1	1	30	32	0	Luminal-A	Luminal-A	Lum B-like	I	2330	0	2330	0	Parous	NA	12	0	0	12	0	0	0	150	TRUE	TRUE	FALSE
GBC-095	control	36	NA	20/12/2007	20/12/2007	NA	20/08/2014	0	1	0	1	1	1.5	1	1	1	24	1	3	0	0	0	0	42	1	Basal	HER2	ERneg HER2-like	II	2435	0	2435	0	Parous	NA	8	0	0	8	12	0	105	0	TRUE	TRUE	TRUE
GBC-096	control	31	NA	25/01/2008	25/01/2008	NA	11/09/2017	0	1	0	NA	1	1.3	1	0	0	2	0	3	0	0	0	0	65	0	Basal	Basal	TNBC	I	3517	0	3517	0	NA	NA	8	0	0	8	0	5	0	30	TRUE	TRUE	FALSE
GBC-097	control	40	NA	15/04/2008	15/04/2008	NA	07/02/2017	0	1	1	1	2	3	2	1	1	30	1	3	95	1	1	65	45	1	Luminal-B	Luminal-B	Lum HER2	II	3220	0	3220	0	Parous	NA	8	0	0	8	0	45	0	20	TRUE	TRUE	FALSE
GBC-100	control	34	NA	29/05/2008	29/05/2008	NA	05/12/2017	0	0	1	NA	1	1.5	1	0	0	2	0	2	90	1	0	0	18	0	Basal	Basal	Lum A-like	I	3477	0	3477	0	NA	NA	7	0	0	7	0	80	0	25	TRUE	FALSE	FALSE
GBC-102	control	44	NA	23/09/2008	23/09/2008	15/11/2009	17/01/2015	0	0	1	NA	1	1.5	1	2	1	23	1	2	95	1	1	70	47	0	Luminal-B	Luminal-B	Lum B-like	II	418	1	2307	1	NA	NA	6	0	0	6	0	30	0	0	TRUE	TRUE	FALSE
GBC-103	control	34	NA	08/07/2008	08/07/2008	NA	11/06/2013	0	1	1	NA	1	2	1	0	0	2	0	2	90	1	0	0	36	0	Luminal-A	Luminal-A	Lum B-like	I	1799	0	1799	0	NA	NA	6	0	0	6	0	0	0	15	TRUE	FALSE	FALSE
GBC-104	control	40	NA	15/09/2008	15/09/2008	NA	17/04/2013	0	1	1	1	2	3.7	2	2	1	18	1	3	95	1	1	15	43	1	Luminal-B	HER2	Lum HER2	II	1675	0	1675	0	Parous	NO	6	0	0	6	0	50	0	1	TRUE	TRUE	FALSE
GBC-105	control	47	NA	14/10/2008	14/10/2008	NA	13/11/2017	0	0	1	NA	1	0.7	1	0	0	1	0	2	90	1	1	90	15	0	Luminal-A	Luminal-A	Lum A-like	I	3317	0	3317	0	NA	NA	6	0	0	6	0	75	0	1	TRUE	FALSE	FALSE
GBC-106	control	44	NA	08/10/2008	08/10/2008	NA	05/03/2015	0	0	1	NA	1	1.7	1	1	1	39	1	2	90	1	1	90	20	0	normal	Luminal-A	Lum B-like	II	2339	0	2339	0	NA	NA	6	0	0	6	150	130	0	2	TRUE	FALSE	FALSE
GBC-107	control	43	NA	29/12/2008	29/12/2008	13/07/2017	24/01/2018	0	0	1	NA	2	7.5	3	0	0	1	0	2	95	1	1	85	28	0	normal	Luminal-A	Lum B-like	II	3118	1	3313	0	NA	NA	6	0	0	6	0	0	0	30	TRUE	TRUE	TRUE
GBC-108	control	43	NA	29/01/2009	29/01/2009	NA	04/07/2013	0	1	0	NA	2	5.8	3	0	0	2	0	3	20	1	0	0	70	0	Basal	Basal	Lum B-like	II	1617	0	1617	0	Parous	YES	6	0	0	6	0	5	55	0	TRUE	TRUE	FALSE
GBC-110	control	37	NA	19/02/2009	19/02/2009	NA	28/03/2018	0	1	1	1	2	4	2	2	1	28	1	3	90	1	1	80	60	1	Luminal-A	HER2	Lum HER2	II	3324	0	3324	0	Parous	NA	6	0	0	6	0	0	30	60	TRUE	TRUE	FALSE
GBC-111	control	39	NA	19/02/2009	19/02/2009	29/03/2010	28/03/2011	0	1	1	1	2	2.4	2	5	1	21	2	3	30	1	1	30	23	1	HER2	HER2	Lum HER2	III	403	1	767	0	Parous	NO	5	0	0	5	0	10	3	5	TRUE	TRUE	FALSE
GBC-112	control	30	NA	29/08/2006	29/08/2006	NA	06/03/2012	0	1	1	1	2	4	2	4	1	21	2	3	95	1	1	15	40	1	Basal	Basal	Lum HER2	III	2016	0	2016	0	Parous	NA	5	0	0	5	0	0	0	6	TRUE	TRUE	FALSE
GBC-113	control	35	NA	17/03/2009	17/03/2009	NA	11/06/2013	0	1	1	1	2	2.5	2	0	0	2	0	3	90	1	1	80	25	1	HER2	HER2	Lum HER2	II	1547	0	1547	0	NA	NA	5	0	0	5	0	110	0	40	TRUE	TRUE	TRUE
GBC-114	control	38	NA	31/03/2009	31/03/2009	NA	28/07/2015	0	0	1	NA	1	1.7	1	0	0	1	0	2	95	1	1	15	16	0	Luminal-B	Luminal-A	Lum A-like	I	2310	0	2310	0	Parous	NA	5	0	0	5	0	0	11	60	TRUE	TRUE	FALSE
GBC-115	control	30	NA	24/04/2009	24/04/2009	NA	04/02/2017	0	1	0	NA	2	2.5	2	1	1	21	1	3	0	0	0	0	80	0	Basal	Basal	TNBC	II	2843	0	2843	0	Nulliarous	NA	5	0	0	5	0	0	5	20	TRUE	TRUE	TRUE
GBC-116	control	35	NA	04/05/2009	04/05/2009	NA	15/03/2018	0	1	1	NA	2	2.1	2	0	0	1	0	3	0	0	0	0	50	0	Basal	Basal	TNBC	II	3237	0	3237	0	Nulliarous	NA	5	0	0	5	2	120	0	0	TRUE	TRUE	FALSE
GBC-117	control	34	NA	08/05/2009	08/05/2009	31/03/2014	22/05/2017	0	1	1	NA	2	3	2	7	1	22	2	3	95	1	1	95	24	0	Luminal-B	Luminal-A	Lum B-like	III	1788	1	2936	1	NA	NA	5	0	0	5	0	0	0	5	TRUE	TRUE	FALSE
GBC-118	control	38	NA	13/05/2009	13/05/2009	NA	28/03/2018	0	0	1	0	1	1.5	1	0	0	3	0	2	95	1	1	15	15	0	Luminal-A	Luminal-A	Lum A-like	I	3241	0	3241	0	Parous	NO	5	0	0	5	0	0	0	0	TRUE	TRUE	FALSE
GBC-119	control	41	NA	18/05/2009	18/05/2009	NA	15/03/2017	0	1	0	NA	2	2.1	2	4	1	45	2	3	0	0	0	0	75	0	Basal	Basal	TNBC	III	2858	0	2858	0	NA	NA	5	0	0	5	0	110	0	60	TRUE	TRUE	FALSE
GBC-120	control	35	NA	20/05/2009	20/05/2009	NA	03/02/2018	0	0	1	NA	2	3	2	0	0	1	0	2	95	1	1	95	18	0	Luminal-B	Luminal-A	Lum A-like	II	3181	0	3181	0	NA	NA	5	0	0	5	0	0	0	0	TRUE	TRUE	TRUE
GBC-121	control	34	NA	27/05/2009	27/05/2009	NA	17/05/2018	0	1	1	NA	2	2.1	2	2	1	27	1	3	0	0	0	0	80	0	Basal	Basal	TNBC	II	3277	0	3277	0	Parous	NA	5	0	0	5	0	110	0	0	TRUE	TRUE	FALSE
GBC-122	control	34	NA	09/06/2009	09/06/2009	NA	05/01/2018	0	1	0	1	2	2.8	2	9	1	44	2	3	0	0	0	0	43	1	Basal	HER2	ERneg HER2-like	III	3132	0	3132	0	NA	NA	5	0	0	5	3	110	34	20	TRUE	FALSE	FALSE
GBC-123	control	31	NA	12/06/2009	12/06/2009	10/11/2016	16/09/2017	0	0	1	NA	1	1.1	1	0	0	2	0	2	90	1	1	85	13	0	Luminal-A	Luminal-A	Lum A-like	I	2708	1	3018	0	NA	NA	5	0	0	5	0	0	0	0	TRUE	TRUE	FALSE
GBC-124	control	39	NA	05/06/2008	05/06/2008	NA	06/02/2017	0	1	1	1	2	2.7	2	4	1	24	2	3	90	1	1	90	20	1	Basal	HER2	Lum HER2	III	3168	0	3168	0	NA	NA	5	0	0	5	0	0	0	0	TRUE	FALSE	FALSE
GBC-125	control	37	NA	16/07/2009	16/07/2009	NA	10/02/2016	0	0	1	NA	2	2.3	2	1	1	14	1	2	95	1	1	95	16	0	Luminal-A	Luminal-A	Lum A-like	II	2400	0	2400	0	NA	NA	5	0	0	5	0	0	0	0	TRUE	FALSE	FALSE
GBC-126	control	35	NA	20/07/2009	20/07/2009	30/08/2013	09/05/2018	0	0	1	NA	1	1.7	1	1	1	4	1	3	85	1	1	35	28	0	Luminal-B	Luminal-B	Lum B-like	II	1502	1	3215	0	Parous	NA	4	0	0	4	0	0	0	0	TRUE	TRUE	FALSE
GBC-127	control	35	NA	05/06/2008	05/06/2008	NA	05/03/2018	0	0	1	NA	1	1.9	1	1	1	1	1	2	95	1	1	80	25	0	Luminal-B	Luminal-B	Lum B-like	II	3560	0	3560	0	NA	NA	4	0	0	4	0	10	0	0	TRUE	TRUE	FALSE
GBC-128	control	35	NA	13/08/2009	13/08/2009	NA	21/06/2012	0	1	1	1	2	4.5	2	0	0	6	0	2	90	1	1	90	25	1	normal	Luminal-A	Lum HER2	II	1043	0	1043	0	NA	NA	4	0	0	4	16	110	3	20	TRUE	FALSE	FALSE
GBC-129	control	38	NA	02/09/2009	02/09/2009	NA	10/02/2018	0	0	1	NA	2	7.5	3	2	1	20	1	2	95	1	1	90	13	0	Luminal-A	Luminal-A	Lum A-like	III	3083	0	3083	0	NA	NO	4	0	0	4	0	60	0	10	TRUE	TRUE	FALSE
GBC-130	control	35	NA	09/11/2009	09/11/2009	NA	15/11/2014	0	1	1	NA	2	2.2	2	1	1	34	1	3	90	1	0	0	30	0	Luminal-B	Luminal-A	Lum B-like	II	1832	0	1832	0	Nulliarous	NA	4	0	0	4	0	90	0	40	TRUE	TRUE	TRUE
GBC-131	control	30	NA	11/12/2009	11/12/2009	15/02/2014	22/05/2018	0	0	1	NA	2	3.5	2	1	1	17	1	2	95	1	1	95	13	0	Luminal-A	Luminal-A	Lum A-like	II	1527	1	3084	0	Nulliarous	YES	4	0	0	4	20	2	0	60	TRUE	TRUE	FALSE
GBC-132	control	33	NA	19/01/1998	19/01/1998	19/01/2010	04/04/2016	0	1	1	NA	1	2	1	25	1	49	3	3	5	1	1	5	50	0	Luminal-A	Luminal-A	Lum B-like	III	4383	1	6650	0	NA	NA	4	0	0	4	0	0	0	10	TRUE	TRUE	FALSE
GBC-501	pregnant	29	1	21/11/1996	21/11/1996	08/08/1998	12/10/2000	1	1	1	0	1	2	1	11	1	18	3	3	0	0	0	0	32	1	HER2	HER2	ERneg HER2-like	III	625	1	1421	1	NA	NA	4	0	0	4	0	0	0	0	TRUE	TRUE	TRUE
GBC-502	pregnant	34	2	26/05/1998	26/05/1998	02/08/1999	09/08/1999	1	1	1	0	NA	NA	NA	9	1	9	2	NA	0	0	0	0	30	1	HER2	HER2	ERneg HER2-like	III	433	1	440	1	NA	NA	4	0	0	4	0	NA	0	0	TRUE	FALSE	FALSE
GBC-503	pregnant	40	3	26/01/1999	26/01/1999	01/09/2000	30/09/2000	1	1	0	0	2	5	2	2	1	15	1	3	0	0	0	0	30	1	HER2	HER2	ERneg HER2-like	II	584	1	613	1	NA	NA	4	0	0	4	0	0	0	0	TRUE	TRUE	TRUE
GBC-504	pregnant	37	3	29/10/1999	29/10/1999	NA	09/12/2010	0	1	1	NA	2	2.5	2	0	0	25	0	2	50	1	1	30	26	0	Luminal-A	Luminal-A	Lum B-like	II	4059	0	4059	0	NA	NA	4	0	0	4	0	0	0	0	TRUE	TRUE	TRUE
GBC-505	pregnant	32	1	15/03/2000	15/03/2000	NA	26/03/2015	0	1	1	NA	1	1.3	1	0	0	1	0	2	90	1	1	90	15	0	Basal	Basal	Lum A-like	I	5489	0	5489	0	NA	NA	4	0	0	4	0	240	3	15	TRUE	FALSE	FALSE
GBC-506	pregnant	30	3	30/08/2000	30/08/2000	22/01/2003	27/12/2003	1	1	1	NA	2	5	2	16	1	32	3	3	70	1	1	40	40	0	Basal	Luminal-B	Lum B-like	III	875	1	1214	1	NA	NA	4	0	0	4	0	NA	0	NA	TRUE	TRUE	FALSE
GBC-507	pregnant	33	1	28/11/2000	28/11/2000	NA	16/05/2014	0	1	0	0	2	3.5	2	0	0	2	0	3	0	0	1	7	38	1	Basal	HER2	Lum HER2	II	4917	0	4917	0	NA	NA	4	0	0	4	0	40	0	5	TRUE	TRUE	FALSE
GBC-508	pregnant	38	2	03/04/2001	03/04/2001	NA	16/07/2013	0	0	1	NA	2	2.4	2	0	0	1	0	1	0	0	1	90	12	0	normal	Basal	Lum A-like	II	4487	0	4487	0	Nulliarous	NA	4	0	0	4	230	200	0	0	TRUE	TRUE	TRUE
GBC-510	pregnant	35	3	29/11/2001	29/11/2001	NA	16/11/2017	0	0	1	NA	2	2.4	2	0	0	1	0	1	40	1	0	0	4	0	Luminal-A	Luminal-A	Lum A-like	II	5831	0	5831	0	NA	NA	4	0	0	4	0	2	0	1	TRUE	TRUE	TRUE
GBC-511	pregnant	29	2	04/02/2002	04/02/2002	01/07/2003	14/04/2004	1	1	0	NA	2	2.3	2	0	0	20	0	3	0	0	0	0	80	0	Basal	Basal	TNBC	II	512	1	800	1	Nulliarous	NA	4	0	0	4	0	60	0	NA	TRUE	TRUE	TRUE
GBC-512	pregnant	43	1	20/08/2002	20/08/2002	NA	05/06/2013	0	1	1	NA	1	1.2	1	7	1	25	2	2	80	1	1	10	28	0	Luminal-B	Luminal-A	Lum B-like	III	3942	0	3942	0	NA	NA	4	0	0	4	0	4	0	6	TRUE	FALSE	FALSE
GBC-513	pregnant	38	3	05/11/2002	05/11/2002	07/09/2012	06/09/2017	0	1	0	0	2	2.1	2	0	0	1	0	3	0	0	0	0	60	1	HER2	HER2	ERneg HER2-like	II	3594	1	5419	0	NA	NA	4	0	0	4	0	90	0	0	TRUE	TRUE	TRUE
GBC-514	pregnant	30	2	18/12/2002	18/12/2002	29/06/2004	08/10/2009	1	1	1	NA	1	1.3	1	5	1	17	2	3	60	1	1	35	30	0	Luminal-B	Luminal-A	Lum B-like	III	559	1	2486	1	NA	NA	4	0	0	4	0	60	0	NA	TRUE	TRUE	TRUE
GBC-515	pregnant	41	1	07/10/2003	07/10/2003	NA	25/05/2012	0	0	1	NA	1	0.8	1	0	0	1	0	2	70	1	0	0	22	0	Luminal-B	Luminal-A	Lum B-like	I	3153	0	3153	0	Parous	NA	4	0	0	4	0	250	0	0	TRUE	TRUE	TRUE
GBC-517	pregnant	39	1	04/11/2003	04/11/2003	02/08/2007	04/07/2009	1	1	1	NA	2	3.5	2	5	1	40	2	3	80	1	1	2	19	0	Luminal-A	Luminal-A	Lum A-like	III	1367	1	2069	1	NA	NA	4	0	0	4	0	2	0	0	TRUE	TRUE	TRUE
GBC-519	pregnant	36	1	05/04/2004	05/04/2004	03/06/2014	17/07/2014	0	1	1	NA	1	1.1	1	0	0	2	0	3	5	1	1	80	35	0	HER2	Basal	Lum B-like	I	3711	1	3755	0	Parous	NA	4	0	0	4	110	110	40	30	TRUE	TRUE	TRUE
GBC-520	pregnant	29	1	16/04/2004	16/04/2004	09/10/2007	11/01/2012	0	1	0	NA	NA	NA	NA	3	1	21	1	NA	0	0	0	0	35	0	Basal	Basal	TNBC	NA	1271	1	2826	0	NA	NA	3	0	0	3	0	NA	0	NA	TRUE	FALSE	FALSE
GBC-522	pregnant	38	2	22/06/2004	22/06/2004	15/05/2007	15/03/2011	0	1	1	NA	1	1.7	1	0	0	2	0	3	80	1	1	80	25	0	Luminal-B	Luminal-B	Lum B-like	I	1057	1	2457	1	NA	NA	3	0	0	3	140	250	0	0	TRUE	TRUE	TRUE
GBC-523	pregnant	40	1	18/08/2004	18/08/2004	04/02/2005	18/04/2007	1	1	0	NA	2	4	2	3	1	24	1	3	0	0	0	0	45	0	Basal	Basal	TNBC	II	170	1	973	1	Parous	NA	3	0	0	3	0	160	0	0	TRUE	TRUE	TRUE
GBC-524	pregnant	36	3	21/09/2004	21/09/2004	NA	14/04/2018	0	1	1	NA	2	3	2	1	1	26	1	1	2	1	0	0	3	0	HER2	Basal	Lum A-like	II	4953	0	4953	0	Parous	NA	3	0	0	3	0	60	0	15	TRUE	TRUE	TRUE
GBC-526	pregnant	28	3	21/10/2004	21/10/2004	05/08/2008	27/02/2012	1	1	1	0	2	3.9	2	1	1	28	1	3	80	1	1	80	25	1	Basal	HER2	Lum HER2	II	1384	1	2685	1	NA	NA	3	0	0	3	15	10	5	NA	TRUE	FALSE	FALSE
GBC-528	pregnant	37	1	23/02/2005	23/02/2005	NA	20/03/2018	0	0	1	NA	2	8.5	3	1	1	31	1	2	90	1	1	20	18	0	Luminal-B	Luminal-A	Lum A-like	III	4773	0	4773	0	Nulliarous	NA	3	0	0	3	0	5	0	0	TRUE	TRUE	TRUE
GBC-529	pregnant	37	1	08/03/2005	08/03/2005	15/10/2006	27/11/2011	0	1	1	0	1	1.5	1	14	1	17	3	3	20	1	1	20	35	1	HER2	HER2	Lum HER2	III	586	1	2455	1	Parous	YES	3	0	0	3	0	260	0	NA	TRUE	TRUE	TRUE
GBC-530	pregnant	36	1	21/04/2005	21/04/2005	18/10/2005	19/05/2008	1	1	1	0	2	3	2	3	1	25	1	3	0	0	0	0	70	0	Basal	Basal	TNBC	II	180	1	1124	1	Parous	NA	3	0	0	3	0	NA	0	NA	TRUE	TRUE	TRUE
GBC-531	pregnant	38	3	21/04/2005	21/04/2005	NA	05/04/2018	0	1	0	NA	2	3.2	2	0	0	3	0	3	0	0	0	0	75	0	Basal	Basal	TNBC	II	4732	0	4732	0	Parous	NA	3	0	0	3	0	10	45	15	TRUE	TRUE	TRUE
GBC-532	pregnant	33	2	10/05/2005	10/05/2005	NA	24/07/2017	0	1	1	NA	1	1.5	1	1	1	15	1	3	80	1	1	80	34	0	normal	Luminal-A	Lum B-like	II	4458	0	4458	0	NA	NA	3	0	0	3	0	10	0	80	TRUE	FALSE	FALSE
GBC-533	pregnant	36	1	18/04/2005	18/04/2005	22/12/2009	26/09/2011	0	1	1	NA	1	0.3	1	12	1	34	3	3	90	1	1	80	55	0	Basal	Luminal-A	Lum B-like	III	1709	1	2352	0	Parous	NA	3	0	0	3	0	100	0	10	TRUE	TRUE	TRUE
GBC-534	pregnant	33	2	01/09/2005	01/09/2005	16/02/2015	12/03/2018	0	0	1	NA	1	1.4	1	0	0	1	0	2	90	1	1	80	14	0	Luminal-A	Luminal-A	Lum A-like	I	3455	1	4575	0	NA	NA	3	0	0	3	240	240	0	12	TRUE	TRUE	TRUE
GBC-535	pregnant	37	3	13/09/2005	13/09/2005	NA	07/05/2018	0	1	0	NA	1	1.8	1	0	0	2	0	3	0	0	0	0	65	0	Basal	Basal	TNBC	I	4619	0	4619	0	NA	NA	3	0	0	3	0	45	10	210	TRUE	FALSE	FALSE
GBC-536	pregnant	33	1	23/11/2005	23/11/2005	NA	21/04/2017	0	1	1	NA	2	3.8	2	1	1	31	1	2	95	1	1	95	15	0	Luminal-A	Luminal-A	Lum A-like	II	4167	0	4167	0	NA	NA	3	0	0	3	12	30	2	0	TRUE	TRUE	TRUE
GBC-537	pregnant	41	2	12/12/2005	12/12/2005	NA	28/11/2017	0	1	1	1	1	1	1	1	1	27	1	2	80	1	1	60	58	1	Luminal-B	Luminal-A	Lum HER2	II	4369	0	4369	0	NA	NA	3	0	0	3	0	0	0	20	TRUE	TRUE	TRUE
GBC-538	pregnant	38	1	02/08/2006	02/08/2006	NA	03/04/2015	0	0	1	NA	1	1.8	1	0	0	2	0	2	95	1	1	95	30	0	HER2	Luminal-A	Lum B-like	I	3166	0	3166	0	NA	NA	3	0	0	3	0	0	10	125	TRUE	TRUE	TRUE
GBC-539	pregnant	36	1	05/09/2006	05/09/2006	15/03/2007	18/02/2017	0	0	0	NA	1	1.6	1	0	0	2	0	3	60	1	1	35	38	0	Luminal-A	Luminal-A	Lum B-like	I	191	1	3819	0	NA	NA	3	0	0	3	40	265	0	10	TRUE	FALSE	FALSE
GBC-541	pregnant	44	1	04/01/2007	04/01/2007	NA	16/05/2018	0	0	1	NA	1	1.5	1	0	0	1	0	2	95	1	1	95	15	0	Luminal-A	Luminal-A	Lum A-like	I	4150	0	4150	0	NA	NA	2	0	0	2	250	160	2	5	TRUE	FALSE	FALSE
GBC-542	pregnant	36	2	06/06/2007	06/06/2007	NA	13/06/2016	0	1	1	NA	1	1.6	1	1	1	28	1	2	10	1	1	30	20	0	Luminal-B	Luminal-B	Lum B-like	II	3295	0	3295	0	NA	NA	2	0	0	2	0	0	0	120	TRUE	FALSE	FALSE
GBC-546	pregnant	42	2	13/09/2007	13/09/2007	13/01/2010	11/12/2014	0	0	1	NA	1	1.2	1	0	0	2	0	2	90	1	1	95	8	0	normal	Luminal-A	Lum A-like	I	853	1	2646	1	NA	NA	2	0	0	2	250	80	0	2	TRUE	FALSE	FALSE
GBC-547	pregnant	43	1	18/01/2008	18/01/2008	22/07/2014	04/05/2018	0	1	1	NA	2	6.2	3	0	0	2	0	3	95	1	1	85	38	0	Luminal-A	Luminal-A	Lum B-like	II	2377	1	3759	0	NA	NA	2	0	0	2	0	120	0	7	TRUE	FALSE	FALSE
GBC-548	pregnant	31	1	25/01/2008	25/01/2008	NA	25/07/2014	0	0	1	NA	1	1.3	1	0	0	20	0	3	95	1	1	95	33	0	Luminal-A	Luminal-A	Lum B-like	I	2373	0	2373	0	Nulliarous	NO	2	0	0	2	0	165	0	7	TRUE	TRUE	TRUE
GBC-549	pregnant	47	1	23/04/2008	23/04/2008	NA	10/06/2017	0	0	1	NA	1	0.6	1	0	0	3	0	2	95	1	1	95	16	0	Luminal-A	Luminal-A	Lum A-like	I	3335	0	3335	0	Nulliarous	NA	2	0	0	2	120	110	0	0	TRUE	FALSE	FALSE
GBC-550	pregnant	34	1	10/04/2008	10/04/2008	NA	21/03/2017	0	1	1	NA	1	1.8	1	0	0	2	0	2	70	1	1	70	16	0	HER2	Luminal-A	Lum A-like	I	3267	0	3267	0	Nulliarous	NA	2	0	0	2	21	280	0	0	TRUE	FALSE	FALSE
GBC-551	pregnant	40	3	16/04/2008	16/04/2008	NA	03/04/2018	0	0	1	NA	2	2.4	2	1	1	26	1	3	95	1	1	95	28	0	Luminal-A	Luminal-A	Lum B-like	II	3639	0	3639	0	NA	NA	2	0	0	2	10	20	0	0	TRUE	FALSE	FALSE
GBC-552	pregnant	38	2	07/08/2008	07/08/2008	27/12/2011	24/07/2013	0	1	1	NA	2	6.9	3	1	1	19	1	3	70	1	1	80	33	0	HER2	Luminal-B	Lum B-like	III	1237	1	1812	0	Parous	NO	1	0	0	1	40	90	0	5	TRUE	TRUE	TRUE
GBC-554	pregnant	44	1	29/12/2008	29/12/2008	27/09/2014	23/05/2018	0	0	1	NA	1	1.1	1	2	1	26	1	3	95	1	1	95	25	0	Luminal-A	Luminal-B	Lum B-like	II	2098	1	3432	0	Nulliarous	YES	1	0	0	1	0	90	25	0	TRUE	TRUE	TRUE
GBC-556	pregnant	31	3	26/06/2009	26/06/2009	NA	02/07/2014	0	1	0	NA	2	3	2	0	0	2	0	3	0	0	0	0	31	0	Basal	Basal	TNBC	II	1832	0	1832	0	NA	NA	0	0	0	NA	0	5	120	50	TRUE	TRUE	TRUE
GBC-557	pregnant	35	1	20/08/2009	20/08/2009	20/03/2013	13/04/2018	0	1	0	NA	2	3.5	2	0	0	2	0	3	0	0	0	0	80	0	Basal	Basal	TNBC	II	1308	1	3158	0	Nulliarous	NA	NA	NA	NA	NA	0	260	30	0	TRUE	TRUE	TRUE
GBC-558	pregnant	35	1	25/11/2009	25/11/2009	19/12/2017	03/05/2018	0	0	1	NA	1	1.5	1	1	1	34	1	2	95	1	1	95	16	0	Luminal-B	Luminal-A	Lum A-like	II	2946	1	3081	0	Nulliarous	NA	NA	NA	NA	NA	270	150	0	0	TRUE	TRUE	TRUE
GBC-559	pregnant	36	1	26/11/2009	26/11/2009	NA	14/02/2017	0	1	1	1	2	3	2	2	1	26	1	3	85	1	1	85	30	1	Luminal-B	HER2	Lum HER2	II	2637	0	2637	0	Nulliarous	NA	NA	NA	NA	NA	15	12	2	NA	TRUE	TRUE	TRUE
GBC-560	pregnant	35	3	03/12/2009	03/12/2009	30/05/2012	16/10/2014	0	1	1	NA	2	2.5	2	3	1	27	1	2	90	1	1	10	15	0	Luminal-B	Luminal-B	Lum A-like	II	909	1	1778	0	NA	NA	NA	NA	NA	NA	0	0	7	130	TRUE	FALSE	FALSE
GBC-561	pregnant	38	2	24/03/2010	24/03/2010	NA	16/07/2013	0	0	1	NA	1	1.1	1	0	0	2	0	2	90	1	1	90	13	0	Luminal-A	Luminal-A	Lum A-like	I	1210	0	1210	0	Nulliarous	NA	NA	NA	NA	NA	120	240	0	10	TRUE	TRUE	TRUE
GBC-562	pregnant	35	2	22/04/2010	22/04/2010	NA	09/06/2015	0	1	1	NA	2	2.6	2	0	0	2	0	3	10	1	1	5	90	0	Basal	Basal	Lum B-like	II	1874	0	1874	0	Nulliarous	NA	NA	NA	NA	NA	0	80	5	0	TRUE	TRUE	TRUE
GBC-563	pregnant	40	1	06/07/2010	06/07/2010	09/12/2010	09/10/2012	0	1	0	NA	2	4.4	2	6	1	26	2	3	0	0	0	0	75	0	Basal	Basal	TNBC	III	156	1	826	1	Parous	NA	NA	NA	NA	NA	0	60	20	150	TRUE	TRUE	TRUE
GBC-564	pregnant	30	2	09/07/2010	09/07/2010	NA	20/04/2018	0	1	0	NA	2	3	2	1	1	32	1	3	0	0	0	0	82	0	Basal	Basal	TNBC	II	2842	0	2842	0	NA	NA	NA	NA	NA	NA	0	60	0	180	TRUE	TRUE	TRUE
GBC-565	pregnant	35	3	05/08/2010	05/08/2010	10/03/2014	09/05/2018	0	1	0	NA	2	4	2	7	1	26	2	3	0	0	0	0	45	0	Basal	Basal	TNBC	III	1313	1	2834	0	Parous	NA	NA	NA	NA	NA	0	3	2	20	TRUE	TRUE	FALSE
GBC-566	pregnant	36	2	23/07/2010	23/07/2010	NA	10/06/2017	0	1	0	NA	2	2.1	2	0	0	2	0	3	0	0	0	0	70	0	Basal	Basal	TNBC	II	2514	0	2514	0	Nulliarous	NA	NA	NA	NA	NA	0	0	180	210	TRUE	TRUE	TRUE
