# Supplementary material for: Breast cancer diagnosed during pregnancy is associated with enrichment of non-silent mutations, mismatch repair deficiency signature and mucin mutations
Source: NPJ Breast Cancer. 2018 Aug 6;4:23. doi: 10.1038/s41523-018-0077-3 (PMC6078984; doi:10.1038/s41523-018-0077-3)
Supplement: Supplementary file 4 — Supplementary Table S3 [file 41523_2018_77_MOESM4_ESM.csv]

	Chromosome	Start	End	p.val.All	p.val.Luminal.A	p.val.Luminal.B	p.val.HER2	p.val.Basal	FDR.All	FDR.Luminal.A	FDR.Luminal.B	FDR.HER2	FDR.Basal
ID0001	1	754192	2529192	0.903368191415827	0.726458797666206	1	0.462443438914027	0.435227129242701	1	1	1	1	1
ID0002	1	2533250	3362256	0.780074171827715	0.726458797666206	1	0.462443438914027	0.316200182384832	1	1	1	1	1
ID0003	1	3366493	5103621	0.688995679242097	0.649867261012772	1	0.462443438914027	0.316200182384832	1	1	1	1	1
ID0004	1	5126273	5751020	0.808899017206527	0.649867261012772	1	0.462443438914027	0.316200182384832	1	1	1	1	1
ID0005	1	5764879	5864398	0.753921631643848	0.649867261012772	1	0.717647058823528	0.316200182384832	1	1	1	1	1
ID0006	1	5876249	8678784	0.666837308850042	0.649867261012772	0.637154150197629	0.717647058823528	0.316200182384832	1	1	1	1	1
ID0007	1	8767311	9777529	0.710926296185885	0.649867261012772	0.637154150197629	0.717647058823528	0.435227129242701	1	1	1	1	1
ID0008	1	9778862	12380438	0.666837308850042	0.649867261012772	1	0.717647058823528	0.435227129242701	1	1	1	1	1
ID0009	1	12399399	13870966	0.791470836826526	0.649867261012772	1	0.717647058823528	0.624834400585236	1	1	1	1	1
ID0010	1	13887090	14297683	0.792861941993182	0.649867261012772	1	0.717647058823528	0.707892453075989	1	1	1	1	1
ID0011	1	14303160	14743776	0.666774936419657	0.649867261012772	1	0.717647058823528	0.895675876098565	1	1	1	1	1
ID0012	1	14748760	16345208	0.627588486407002	1	1	0.717647058823528	0.895675876098565	1	1	1	1	1
ID0013	1	16370479	17024605	0.715552221443717	1	1	0.717647058823528	0.99999999999999	1	1	1	1	1
ID0014	1	17044335	17244933	0.90080959461401	0.726458797666206	1	0.717647058823528	0.99999999999999	1	1	1	1	1
ID0015	1	17255724	18017558	0.94927844484279	0.726458797666206	1	0.717647058823528	0.99999999999999	1	1	1	1	1
ID0016	1	18019742	18377790	0.802282667633289	0.726458797666206	1	0.717647058823528	0.99999999999999	1	1	1	1	1
ID0017	1	18377934	18392608	0.750808604520195	0.726458797666206	1	0.717647058823528	0.8952349457355	1	1	1	1	1
ID0018	1	18408767	19125784	0.789733452792117	1	1	0.717647058823528	0.8952349457355	1	1	1	1	1
ID0019	1	19153969	19565175	0.477875747344132	1	1	0.717647058823528	0.610671717323556	1	1	1	1	1
ID0020	1	19651385	19724079	0.420671059604039	1	0.637154150197629	0.717647058823528	0.610671717323556	1	1	1	1	1
ID0021	1	19724972	19837558	0.477875747344132	1	0.637154150197629	0.999999999999997	0.610671717323556	1	1	1	1	1
ID0022	1	19858213	20902195	0.594161877146762	1	0.637154150197629	0.999999999999997	0.703364098247303	1	1	1	1	1
ID0023	1	20916791	21430584	0.750808604520195	0.387841260906276	0.637154150197629	0.999999999999997	0.703364098247303	1	1	1	1	1
ID0024	1	21458151	21575045	0.840654446652291	0.387841260906276	0.637154150197629	0.999999999999997	0.790580124061765	1	1	1	1	1
ID0025	1	21590754	22271839	0.942709822886616	0.387841260906276	1	0.999999999999997	0.790580124061765	1	1	1	1	1
ID0026	1	22325358	23515631	0.999999999999993	0.347604232433954	1	0.999999999999997	0.8816836859106	1	1	1	1	1
ID0027	1	23537555	24874735	0.944529040256313	0.458388419379119	1	0.999999999999997	0.8816836859106	1	1	1	1	1
ID0028	1	24879962	25021037	0.999999999999993	0.458388419379119	1	0.999999999999997	0.8816836859106	1	1	1	1	1
ID0029	1	25042408	25224010	0.944529040256313	0.458388419379119	1	0.999999999999997	0.560454893157892	1	1	1	1	1
ID0030	1	25234062	25499030	0.899632559360281	0.458388419379119	1	0.999999999999997	0.999999999999991	1	1	1	1	1
ID0031	1	25511507	25675530	0.899318446138052	0.458388419379119	1	0.999999999999997	0.999999999999991	1	1	1	1	1
ID0032	1	25684012	25753638	1	0.458388419379119	1	0.999999999999997	0.999999999999992	1	1	1	1	1
ID0033	1	25761291	27221700	0.899318446138052	0.458388419379119	1	0.999999999999997	0.999999999999992	1	1	1	1	1
ID0034	1	27222597	27816098	0.899632559360281	0.458388419379119	1	0.999999999999997	0.999999999999991	1	1	1	1	1
ID0035	1	27862451	28058990	0.849516001407023	0.458388419379119	1	0.999999999999997	0.999999999999992	1	1	1	1	1
ID0036	1	28074031	29571788	0.894261824433796	0.693633853386152	1	0.999999999999997	0.999999999999992	1	1	1	1	1
ID0037	1	29573723	30285605	0.944160738745926	0.693633853386152	1	0.999999999999997	0.797679102907127	1	1	1	1	1
ID0038	1	30297793	31197799	0.890690415848107	0.666700565771754	1	0.999999999999997	0.797679102907127	1	1	1	1	1
ID0039	1	31207781	31426815	0.84325524542927	0.666700565771754	1	0.999999999999997	0.797679102907127	1	1	1	1	1
ID0040	1	31461438	31471702	0.793686290686692	0.666700565771754	1	0.999999999999997	0.547186563649298	1	1	1	1	1
ID0041	1	31494475	31546318	0.796619822998713	0.541713277936172	1	0.999999999999997	0.547186563649298	1	1	1	1	1
ID0042	1	31566345	31687958	0.757358490426128	0.541713277936172	1	0.999999999999997	0.547186563649298	1	1	1	1	1
ID0043	1	31701981	31944345	0.720841291799194	0.257791537667691	1	0.999999999999997	0.547186563649298	1	1	1	1	1
ID0044	1	31977631	32228004	0.562128316709632	0.257791537667691	1	0.999999999999997	0.547186563649298	1	1	1	1	1
ID0045	1	32233572	33032412	0.449354995128754	0.257791537667691	1	0.999999999999997	0.648803375121504	1	1	1	1	1
ID0046	1	33054062	33280648	0.562128316709632	0.257791537667691	1	0.999999999999997	0.547186563649298	1	1	1	1	1
ID0047	1	33300277	33401773	0.788890273727236	0.763912900754988	1	0.999999999999997	0.547186563649298	1	1	1	1	1
ID0048	1	33437042	33699914	0.752648731837616	0.763912900754988	1	0.999999999999997	0.443744300474003	1	1	1	1	1
ID0049	1	33710429	33891149	0.841710963840628	0.999999999999972	1	0.999999999999997	0.443744300474003	1	1	1	1	1
ID0050	1	33899167	34460961	0.747005323081343	0.999999999999972	1	0.999999999999997	0.443744300474003	1	1	1	1	1
ID0051	1	34475200	34523335	0.515867137006974	0.999999999999972	1	0.999999999999997	0.353163174297767	1	1	1	1	1
ID0052	1	34533702	35636227	0.508764758102283	0.999999999999972	1	0.999999999999997	0.353163174297767	1	1	1	1	1
ID0053	1	35648492	35861849	0.474778824996743	0.999999999999972	1	0.999999999999997	0.275936225435669	1	1	1	1	1
ID0054	1	35871872	36627542	0.496254263632065	0.999999999999972	1	0.999999999999997	0.314121796991652	1	1	1	1	1
ID0055	1	36645811	37959450	0.430029371061569	0.693961167645363	1	0.999999999999997	0.314121796991652	1	1	1	1	1
ID0056	1	37987742	38766992	0.390773073198	0.431642168484263	1	0.999999999999997	0.314121796991652	1	1	1	1	1
ID0057	1	38797691	39145645	0.37735849953302	0.431642168484263	1	0.999999999999997	0.379960049036799	1	1	1	1	1
ID0058	1	39160381	39299423	0.364903619496418	0.431642168484263	1	0.999999999999997	0.309425888624995	1	1	1	1	1
ID0059	1	39301198	40152676	0.37195567972993	0.431642168484263	1	0.999999999999997	0.367526199579354	1	1	1	1	1
ID0060	1	40203722	40584798	0.37195567972993	0.431642168484263	1	0.999999999999997	0.367526199579354	1	1	1	1	1
ID0061	1	40591812	40799989	0.466500584959941	0.693961167645363	1	0.999999999999997	0.367526199579354	1	1	1	1	1
ID0062	1	40823379	40958242	0.41259261528023	0.693961167645363	1	0.999999999999997	0.309425888624995	1	1	1	1	1
ID0063	1	40980731	41840197	0.243186503186877	0.693961167645363	1	0.999999999999997	0.266588034085252	1	1	1	1	1
ID0064	1	41854357	42239717	0.503786950521094	0.693961167645363	1	0.999999999999997	0.596212140950735	1	1	1	1	1
ID0065	1	42252358	42472711	0.521924653048206	0.693961167645363	1	0.999999999999997	0.598352122979482	1	1	1	1	1
ID0066	1	42476676	43102111	0.483608081792678	0.693961167645363	1	0.999999999999997	0.388453236328652	1	1	1	1	1
ID0067	1	43124701	44529157	0.810621739491574	0.693961167645363	1	0.999999999999997	0.71873667121837	1	1	1	1	1
ID0068	1	44571545	44760103	0.788574980897896	0.693961167645363	1	0.999999999999997	0.746010882963046	1	1	1	1	1
ID0069	1	44772626	44934194	0.546792008815433	0.693961167645363	1	0.717647058823527	0.746010882963046	1	1	1	1	1
ID0070	1	44938354	46149209	0.515578250696398	0.693961167645363	1	0.717647058823527	0.644180220264758	1	1	1	1	1
ID0071	1	46153203	46887520	0.630420384344689	0.693961167645363	1	0.717647058823527	0.683753720349936	1	1	1	1	1
ID0072	1	46895641	47504795	0.734370147493355	0.693961167645363	1	0.999999999999997	0.683753720349936	1	1	1	1	1
ID0073	1	47524264	47767914	0.802987001905087	0.999999999999972	1	0.999999999999997	0.683753720349936	1	1	1	1	1
ID0074	1	47770263	48219131	0.70670087176677	0.999999999999972	1	0.999999999999997	0.589901692571322	1	1	1	1	1
ID0075	1	48227943	48806924	0.638803846312169	0.999999999999972	1	0.999999999999997	0.493895719969135	1	1	1	1	1
ID0076	1	48820386	51016603	0.694652822429028	0.999999999999972	1	0.999999999999997	0.770032769142891	1	1	1	1	1
ID0077	1	51053585	51290129	0.579845744996661	0.999999999999972	1	0.999999999999997	0.616566956277743	1	1	1	1	1
ID0078	1	51298828	51537066	0.694652822429028	0.999999999999972	1	0.999999999999997	0.770032769142891	1	1	1	1	1
ID0079	1	51552838	52221714	0.497422379502443	0.999999999999972	1	0.999999999999997	0.542254022654463	1	1	1	1	1
ID0080	1	52279650	53880664	0.497422379502443	0.999999999999972	1	0.999999999999997	0.346636736848083	1	1	1	1	1
ID0081	1	53927649	53989785	0.466809265266266	0.999999999999972	1	0.717647058823527	0.346636736848083	1	1	1	1	1
ID0082	1	54004170	54798752	0.52915841616129	0.999999999999972	1	0.717647058823527	0.432551283207566	1	1	1	1	1
ID0083	1	54808435	54967890	0.574737171273286	0.999999999999972	1	0.717647058823527	0.629374822981749	1	1	1	1	1
ID0084	1	54992939	55120469	0.751042107469518	0.999999999999972	1	0.717647058823527	0.856926915792313	1	1	1	1	1
ID0085	1	55134487	55303782	0.694652822429028	0.999999999999972	1	0.717647058823527	0.770032769142891	1	1	1	1	1
ID0086	1	55314142	55474325	0.634109478234865	0.999999999999972	1	0.717647058823527	0.770032769142891	1	1	1	1	1
ID0087	1	55494682	55596716	0.561491281624528	0.999999999999975	1	0.717647058823527	0.770032769142891	1	1	1	1	1
ID0088	1	55602644	57836684	0.506680560943634	0.999999999999975	1	0.364705882352941	0.770032769142891	1	1	1	1	1
ID0089	1	57860433	58268921	0.561739511502746	0.999999999999975	1	0.364705882352941	0.856926915792313	1	1	1	1	1
ID0090	1	58283750	58926196	0.450587484750531	0.999999999999975	1	0.364705882352941	0.672706210103312	1	1	1	1	1
ID0091	1	58940596	59128193	0.51669216549334	0.999999999999975	1	0.771945701357465	0.672706210103312	1	1	1	1	1
ID0092	1	59159062	59783308	0.693816307661258	0.999999999999975	1	0.771945701357465	0.837667077533591	1	1	1	1	1
ID0093	1	59796838	60346247	0.634499032797101	0.999999999999975	1	0.364705882352941	0.837667077533591	1	1	1	1	1
ID0094	1	60360195	60862417	0.561253210923567	0.999999999999975	1	0.364705882352941	0.642515708144183	1	1	1	1	1
ID0095	1	60885700	61020499	0.641854743761493	0.999999999999975	1	0.364705882352941	0.683753720349936	1	1	1	1	1
ID0096	1	61037015	62106396	0.698441508269065	0.999999999999975	1	0.364705882352941	0.857614767158698	1	1	1	1	1
ID0097	1	62151742	62175340	0.799772796838616	0.999999999999972	1	0.364705882352941	0.951126350283299	1	1	1	1	1
ID0098	1	62189873	63412598	0.710197979148146	0.999999999999972	1	0.364705882352941	0.999999999999991	1	1	1	1	1
ID0099	1	63427275	64343627	0.750158673141102	0.999999999999972	1	0.364705882352941	0.999999999999991	1	1	1	1	1
ID0100	1	64381682	64660316	0.856103028300792	0.999999999999972	1	0.364705882352941	0.999999999999991	1	1	1	1	1
ID0101	1	64694167	65016681	0.505210429195607	0.999999999999972	1	0.364705882352941	0.790436628303261	1	1	1	1	1
ID0102	1	65033612	65383002	0.588704920284102	0.999999999999972	1	0.364705882352941	0.704970593214837	1	1	1	1	1
ID0103	1	65389227	65445542	0.57233156155848	0.999999999999972	1	0.364705882352941	0.704970593214837	1	1	1	1	1
ID0104	1	65464855	66380392	0.613337575200905	0.999999999999972	1	0.364705882352941	0.704970593214837	1	1	1	1	1
ID0105	1	66402424	67418027	0.594091174564896	0.999999999999972	1	0.364705882352941	0.704970593214837	1	1	1	1	1
ID0106	1	67461857	67611799	0.567926916384653	0.999999999999972	1	0.364705882352941	0.704970593214837	1	1	1	1	1
ID0107	1	67633812	67924391	0.594091174564896	0.999999999999972	1	0.364705882352941	0.733887502630547	1	1	1	1	1
ID0108	1	67953681	68389426	0.567926916384653	0.999999999999972	1	0.771945701357464	0.733887502630547	1	1	1	1	1
ID0109	1	68416410	69326766	0.56318294004083	0.999999999999972	1	0.771945701357464	0.458298676874872	1	1	1	1	1
ID0110	1	69332249	70944520	0.583403167485355	0.999999999999972	1	0.771945701357464	0.458298676874872	1	1	1	1	1
ID0111	1	70952314	71088355	0.593063301723239	0.999999999999972	1	0.771945701357464	0.490235997955686	1	1	1	1	1
ID0112	1	71098437	72120873	0.583403167485355	0.999999999999972	1	0.771945701357464	0.490235997955686	1	1	1	1	1
ID0113	1	72170807	72593459	0.577010937917609	0.999999999999972	1	0.771945701357464	0.549025243263286	1	1	1	1	1
ID0114	1	72601392	73329978	0.614600753633857	0.999999999999972	1	0.771945701357464	0.549025243263286	1	1	1	1	1
ID0115	1	73338606	73969936	0.577010937917609	0.999999999999972	1	0.771945701357464	0.549025243263286	1	1	1	1	1
ID0116	1	73996208	75229396	0.614600753633857	0.999999999999972	1	0.771945701357464	0.646704546593309	1	1	1	1	1
ID0117	1	75234759	75764226	0.54751811208509	0.999999999999972	1	0.771945701357464	0.439445229434106	1	1	1	1	1
ID0118	1	75794538	75993924	0.488383033923264	0.999999999999972	1	0.771945701357464	0.439445229434106	1	1	1	1	1
ID0119	1	76008635	77879827	0.498087578846071	0.999999999999972	1	0.999999999999997	0.439445229434106	1	1	1	1	1
ID0120	1	77886499	78092479	0.400155922500638	0.999999999999972	1	0.999999999999997	0.439445229434106	1	1	1	1	1
ID0121	1	78106865	78409982	0.418903305454172	0.999999999999972	1	0.999999999999997	0.439445229434106	1	1	1	1	1
ID0122	1	78426523	79334839	0.365640092857257	0.999999999999972	1	0.999999999999997	0.33642786279049	1	1	1	1	1
ID0123	1	79358827	79556037	0.306890863539729	0.999999999999972	1	0.999999999999997	0.242588194423568	1	1	1	1	1
ID0124	1	79561180	79920978	0.290461879284655	0.72019306756147	1	0.999999999999997	0.242588194423568	1	1	1	1	1
ID0125	1	79928992	81188846	0.333160132706103	0.72019306756147	1	0.999999999999997	0.242588194423568	1	1	1	1	1
ID0126	1	81196872	82074500	0.291632641974095	0.722250471476456	1	0.999999999999997	0.242588194423568	1	1	1	1	1
ID0127	1	82076915	82276248	0.625513534476598	0.722250471476456	1	0.999999999999997	0.603261882572228	1	1	1	1	1
ID0128	1	82276490	83772596	0.38501859504156	0.722250471476456	1	0.999999999999997	0.317465518911571	1	1	1	1	1
ID0129	1	83795950	84103977	0.480401401642784	0.722250471476456	1	0.999999999999997	0.400977729676282	1	1	1	1	1
ID0130	1	84115971	84963000	0.739635693462469	0.999999999999972	1	0.999999999999997	0.400977729676282	1	1	1	1	1
ID0131	1	84970947	86086265	0.652808697783304	0.999999999999972	1	0.999999999999997	0.234868973534157	1	1	1	1	1
ID0132	1	86165987	86695731	0.500525175279455	0.999999999999972	1	0.999999999999997	0.251178987663972	1	1	1	1	1
ID0133	1	86714730	86749437	0.625513534476598	0.999999999999972	1	0.999999999999997	0.317465518911571	1	1	1	1	1
ID0134	1	86751754	87122413	0.652495947290377	0.999999999999972	1	0.999999999999997	0.505033620940187	1	1	1	1	1
ID0135	1	87156469	87773503	0.717965188721867	0.999999999999972	1	0.999999999999997	0.478260329294813	1	1	1	1	1
ID0136	1	87773503	87806800	0.717965188721867	0.999999999999972	1	0.999999999999997	0.478260329294813	1	1	1	1	1
ID0137	1	87806800	88149030	0.795079117948144	0.760651447957926	1	0.999999999999997	0.478260329294813	1	1	1	1	1
ID0138	1	88176059	88641601	0.728577261844706	0.760651447957926	1	0.999999999999997	0.478260329294813	1	1	1	1	1
ID0139	1	88657007	88804830	0.6454116905664	0.760651447957926	1	0.999999999999997	0.429102472884453	1	1	1	1	1
ID0140	1	88823272	89016499	0.590614715596165	0.760651447957926	0.786111920116503	0.999999999999997	0.429102472884453	1	1	1	1	1
ID0141	1	89020534	90179532	0.584457689610748	0.760651447957926	0.786111920116503	0.771945701357464	0.429102472884453	1	1	1	1	1
ID0142	1	90198609	90566679	0.710902970180515	0.760651447957926	0.786111920116503	0.771945701357464	0.350458133327989	1	1	1	1	1
ID0143	1	90569361	91321687	0.790516376411442	0.760651447957926	1	0.771945701357464	0.350458133327989	1	1	1	1	1
ID0144	1	91404530	92224347	0.772153338834841	0.760651447957926	1	0.771945701357464	0.350458133327989	1	1	1	1	1
ID0145	1	92224815	92248695	0.91403222891622	0.760651447957926	1	0.771945701357464	0.634464319714594	1	1	1	1	1
ID0146	1	92256626	93620393	0.941397292963467	0.760651447957926	1	0.771945701357464	0.634464319714594	1	1	1	1	1
ID0147	1	93620393	93627529	0.941397292963467	0.760651447957926	1	0.771945701357464	0.634464319714594	1	1	1	1	1
ID0148	1	93627529	95067228	0.909604493238321	0.999999999999972	1	0.771945701357464	0.634464319714594	1	1	1	1	1
ID0149	1	95074455	95569001	0.797682776294794	0.999999999999972	1	0.771945701357464	0.487389191193417	1	1	1	1	1
ID0150	1	95569262	96156066	0.86966624730546	0.999999999999972	1	0.771945701357464	0.552610007115013	1	1	1	1	1
ID0151	1	96187319	98645741	0.955543193395919	0.760651447957926	1	0.771945701357464	0.552610007115013	1	1	1	1	1
ID0152	1	98669164	99119723	0.955616073406742	0.760651447957926	1	0.771945701357464	0.765270721221773	1	1	1	1	1
ID0153	1	99132070	100213115	0.999999999999961	0.760651447957926	1	0.771945701357464	0.918747557346	1	1	1	1	1
ID0154	1	100235385	101055002	0.999999999999961	0.760651447957926	1	0.999999999999997	0.918747557346	1	1	1	1	1
ID0155	1	101077211	101934675	0.955543193395919	0.760651447957926	1	0.999999999999997	0.765270721221773	1	1	1	1	1
ID0156	1	101996097	102608577	0.955616073406742	0.760651447957926	1	0.999999999999997	0.761659501548261	1	1	1	1	1
ID0157	1	102626414	102827177	1	0.760651447957926	1	0.999999999999997	0.87231759011514	1	1	1	1	1
ID0158	1	102827861	102934974	1	0.737400445759554	1	0.999999999999997	0.87231759011514	1	1	1	1	1
ID0159	1	102939690	103176592	0.999999999999961	0.737400445759554	1	0.999999999999997	0.921426209301627	1	1	1	1	1
ID0160	1	103203107	104113158	0.96688362814916	0.541713277936172	1	0.999999999999997	0.921426209301627	1	1	1	1	1
ID0161	1	104123531	104524702	0.954146562052708	0.541713277936172	1	0.999999999999997	0.87231759011514	1	1	1	1	1
ID0162	1	104527093	107706141	1	0.541713277936172	1	0.999999999999997	0.87231759011514	1	1	1	1	1
ID0163	1	107707343	107877785	1	0.541713277936172	1	0.999999999999997	0.999999999999992	1	1	1	1	1
ID0164	1	107885535	107891503	0.824944350804585	0.541713277936172	1	0.999999999999997	0.753233322310068	1	1	1	1	1
ID0165	1	107895076	109692641	0.752497299209716	0.541713277936172	1	0.999999999999997	0.541523614827284	1	1	1	1	1
ID0166	1	109704361	109974450	0.800349221913603	0.541713277936172	1	0.999999999999997	0.659800178376375	1	1	1	1	1
ID0167	1	110011701	110529484	0.876792853114092	0.541713277936172	1	0.999999999999997	0.608497930633638	1	1	1	1	1
ID0168	1	110557015	110729404	0.933390219806663	0.541713277936172	1	0.999999999999997	0.608497930633638	1	1	1	1	1
ID0169	1	110739864	110759796	0.876792853114092	0.541713277936172	1	0.999999999999997	0.417523641550338	1	1	1	1	1
ID0170	1	110777105	110922140	0.952242044389687	0.257791537667691	1	0.999999999999997	0.350974890351976	1	1	1	1	1
ID0171	1	110924353	111304262	0.906189730051171	0.257791537667691	1	0.999999999999997	0.38737282332388	1	1	1	1	1
ID0172	1	111316778	113409751	1	0.257791537667691	1	0.771945701357464	0.38737282332388	1	1	1	1	1
ID0173	1	113432054	113614761	0.902967444594421	0.257791537667691	1	0.771945701357464	0.37663175967959	1	1	1	1	1
ID0174	1	113629424	114369734	0.8139189943376	0.257791537667691	1	0.771945701357464	0.309731600343392	1	1	1	1	1
ID0175	1	114377568	115275363	0.745451419939387	0.336346959876359	1	0.771945701357464	0.309731600343392	1	1	1	1	1
ID0176	1	115277697	115685684	0.905123704256324	0.32456364654506	1	0.771945701357464	0.309731600343392	1	1	1	1	1
ID0177	1	115697580	116185674	0.949186103777795	0.32456364654506	1	0.771945701357464	0.408562466804962	1	1	1	1	1
ID0178	1	116217036	116400828	0.522391028630537	0.32456364654506	0.38719367588933	0.771945701357464	0.408562466804962	1	1	1	1	1
ID0179	1	116404796	116480739	0.569517988328487	0.32456364654506	0.38719367588933	0.999999999999996	0.408562466804962	1	1	1	1	1
ID0180	1	116493027	117118558	0.567264382846301	0.32456364654506	0.306561264822137	0.999999999999996	0.408562466804962	1	1	1	1	1
ID0181	1	117125453	117207065	0.515195067347138	0.78116703813296	0.306561264822137	0.999999999999996	0.408562466804962	1	1	1	1	1
ID0182	1	117213981	119478828	0.519794855956704	0.78116703813296	0.306561264822137	0.999999999999996	0.63986204224247	1	1	1	1	1
ID0183	1	119484644	120061673	0.551911513425997	0.78116703813296	0.306561264822137	0.999999999999996	0.555686231281339	1	1	1	1	1
ID0184	1	120085571	120110104	0.591017452641919	0.541713277936172	0.306561264822137	0.999999999999996	0.555686231281339	1	1	1	1	1
ID0185	1	120123179	120323893	0.486204623915336	0.999999999999975	0.306561264822137	0.999999999999996	0.555686231281339	1	1	1	1	1
ID0186	1	120334696	120608212	0.766101465539145	0.999999999999975	0.306561264822137	0.999999999999996	0.714579896915828	1	1	1	1	1
ID0187	1	120608323	121350934	0.54192425845147	0.999999999999975	0.306561264822137	0.999999999999996	0.87864714547695	1	1	1	1	1
ID0188	1	144009053	148544968	0.0938247337038534	0.42843248106406	0.445995423340962	0.999999999999997	0.886416338474178	1	1	1	1	1
ID0189	1	149044448	149095682	0.105823000620222	0.42843248106406	0.445995423340962	0.999999999999997	0.99999999999999	1	1	1	1	1
ID0190	1	149125089	149815536	0.125705489817457	0.439025593824355	0.445995423340962	0.999999999999997	0.99999999999999	1	1	1	1	1
ID0191	1	149849171	150362154	0.144425421774501	0.685660893091234	0.445995423340962	0.999999999999997	0.99999999999999	1	1	1	1	1
ID0192	1	150373077	150582438	0.131019710649158	0.166749698019044	0.445995423340962	0.999999999999997	0.99999999999999	1	1	1	1	1
ID0193	1	150594701	153217977	0.145847030270618	0.286807169160104	0.445995423340962	0.999999999999997	0.99999999999999	1	1	1	1	1
ID0194	1	153221604	153327732	0.155256603431398	0.286807169160104	0.509153318077804	0.999999999999997	0.99999999999999	1	1	1	1	1
ID0195	1	153335384	153753079	0.167022648158175	0.286807169160104	0.509153318077804	0.999999999999997	0.999999999999996	1	1	1	1	1
ID0196	1	153777848	154356459	0.174609596595257	0.286807169160104	0.509153318077804	0.999999999999997	0.999999999999992	1	1	1	1	1
ID0197	1	154368928	156010571	0.143474087491228	0.286807169160104	0.588443935926777	0.999999999999997	0.999999999999992	1	1	1	1	1
ID0198	1	156012511	156649556	0.0534928242278217	0.286807169160104	0.588443935926777	0.999999999999997	0.834948741845292	1	1	1	1	1
ID0199	1	156678291	156798116	0.0602073011114774	0.286807169160104	0.588443935926777	0.999999999999997	0.772737770814063	1	1	1	1	1
ID0200	1	156799840	157178416	0.180895916443301	0.385553402890856	0.588443935926777	0.999999999999997	0.772737770814063	1	1	1	1	1
ID0201	1	157193893	160790411	0.167955784547504	0.385553402890856	0.588443935926777	0.999999999999997	0.834948741845292	1	1	1	1	1
ID0202	1	160797323	161683136	0.213752969796855	0.385553402890856	0.509153318077804	0.999999999999997	0.834948741845292	1	1	1	1	1
ID0203	1	161688431	162302689	0.167955784547504	0.385553402890856	0.588443935926777	0.999999999999997	0.834948741845292	1	1	1	1	1
ID0204	1	162306415	162592702	0.223302439287133	0.748528714472968	0.588443935926777	0.999999999999997	0.834948741845292	1	1	1	1	1
ID0205	1	162630508	162896495	0.211165922371424	0.748528714472968	0.588443935926777	0.999999999999997	0.784292457084447	1	1	1	1	1
ID0206	1	162906996	166486813	0.408228003901286	0.748528714472968	0.588443935926777	0.999999999999997	0.999999999999991	1	1	1	1	1
ID0207	1	166491137	167477937	0.284611166520914	0.748528714472968	0.588443935926777	0.576470588235294	0.999999999999991	1	1	1	1	1
ID0208	1	167484888	167587599	0.182996416225666	0.748528714472968	0.588443935926777	0.576470588235294	0.929010211546353	1	1	1	1	1
ID0209	1	167607340	169431218	0.15053590304033	0.748528714472968	0.588443935926777	0.576470588235294	0.652567623568081	1	1	1	1	1
ID0210	1	169436546	170847097	0.229904041824997	0.798822971578369	0.588443935926777	0.576470588235294	0.652567623568081	1	1	1	1	1
ID0211	1	170856046	171270545	0.475344967682087	0.798822971578369	0.588443935926777	0.576470588235294	0.911262764432952	1	1	1	1	1
ID0212	1	171283843	171764771	0.540206366611688	0.798822971578369	0.588443935926777	0.576470588235294	0.999999999999991	1	1	1	1	1
ID0213	1	171773266	172256116	0.636222811386299	0.798822971578369	0.588443935926777	0.999999999999997	0.999999999999991	1	1	1	1	1
ID0214	1	172263074	172680465	0.577061612146487	0.798822971578369	0.588443935926777	0.999999999999997	0.911262764432952	1	1	1	1	1
ID0215	1	172687258	173322660	0.657786889446582	0.798822971578369	0.588443935926777	0.999999999999997	0.929010211546357	1	1	1	1	1
ID0216	1	173336003	175014250	0.654661038934713	0.798822971578369	0.588443935926777	0.999999999999997	0.874348074437053	1	1	1	1	1
ID0217	1	175029932	175869554	0.561019400896308	0.798822971578369	0.588443935926777	0.999999999999997	0.822018458948379	1	1	1	1	1
ID0218	1	175886511	176396559	0.727218344546168	0.798822971578369	1	0.999999999999997	0.822018458948379	1	1	1	1	1
ID0219	1	176406673	178181554	0.868133694772577	0.798822971578369	1	0.999999999999997	0.93452184108468	1	1	1	1	1
ID0220	1	178184493	178463591	0.816851677302085	0.798822971578369	1	0.999999999999997	0.830352042810326	1	1	1	1	1
ID0221	1	178476554	179841753	0.743174051788453	0.798822971578369	1	0.999999999999997	0.749364158374165	1	1	1	1	1
ID0222	1	179847877	181736189	0.655042812846472	0.798822971578369	1	0.999999999999997	0.558227459940472	1	1	1	1	1
ID0223	1	181741811	181937529	0.568404072568129	0.798822971578369	1	0.999999999999997	0.409233588134118	1	1	1	1	1
ID0224	1	181952711	182354850	0.655042812846472	0.798822971578369	1	0.999999999999997	0.558227459940472	1	1	1	1	1
ID0225	1	182369233	183526338	0.743174051788453	0.798822971578369	1	0.999999999999997	0.749364158374165	1	1	1	1	1
ID0226	1	183533910	184227709	0.816851677302085	0.798822971578369	1	0.999999999999997	0.830352042810326	1	1	1	1	1
ID0227	1	184229311	184324403	0.440468550676136	0.798822971578369	1	1	0.830352042810326	1	1	1	1	1
ID0228	1	184332890	185021410	0.449049304325802	0.798822971578369	1	1	0.808724408501935	1	1	1	1	1
ID0229	1	185042400	186291339	0.406185244616615	0.798822971578369	1	1	0.658825722273994	1	1	1	1	1
ID0230	1	186294577	188984321	0.619767997957989	0.798822971578369	0.588443935926777	1	0.658825722273994	1	1	1	1	1
ID0231	1	189005998	189304588	0.572047045038656	0.798822971578369	0.588443935926777	1	0.598180160137889	1	1	1	1	1
ID0232	1	189317621	190052034	0.552428420585239	0.798822971578369	0.588443935926777	0.999999999999997	0.598180160137889	1	1	1	1	1
ID0233	1	190066386	190570848	0.50228049939131	0.798822971578369	0.588443935926777	0.999999999999997	0.461240533314765	1	1	1	1	1
ID0234	1	190571713	192830056	0.636819791160472	0.798822971578369	0.588443935926777	0.999999999999997	0.485994518609702	1	1	1	1	1
ID0235	1	192857286	193161670	0.642004503095792	0.798822971578369	0.588443935926777	0.999999999999997	0.682452008826337	1	1	1	1	1
ID0236	1	193169740	193378149	0.64668006859262	0.559925250327716	0.588443935926777	0.999999999999997	0.682452008826337	1	1	1	1	1
ID0237	1	193391298	194094246	0.51523207942717	0.559925250327716	0.588443935926777	0.999999999999997	0.423549380420754	1	1	1	1	1
ID0238	1	194100972	194308202	0.476856448181301	0.559925250327716	0.588443935926777	0.999999999999997	0.427069087704877	1	1	1	1	1
ID0239	1	194342582	194531359	0.408258598253455	0.545417291547314	0.588443935926777	0.999999999999997	0.427069087704877	1	1	1	1	1
ID0240	1	194537085	194665433	0.366699123903958	0.545417291547314	0.588443935926777	0.999999999999997	0.380146947623983	1	1	1	1	1
ID0241	1	194679220	195800781	0.257320624034222	0.545417291547314	0.433295194508009	0.999999999999997	0.380146947623983	1	1	1	1	1
ID0242	1	195845385	196756300	0.34695015879015	0.545417291547314	0.433295194508009	0.999999999999997	0.423549380420754	1	1	1	1	1
ID0243	1	196796526	197023048	0.31783474627378	0.545417291547314	1	0.999999999999997	0.423549380420754	1	1	1	1	1
ID0244	1	197031021	197386847	0.364936125441002	0.545417291547314	1	0.999999999999997	0.359610377897362	1	1	1	1	1
ID0245	1	197392891	200071286	0.378871174384164	0.559925250327716	1	0.999999999999997	0.359610377897362	1	1	1	1	1
ID0246	1	200087926	200879302	0.427004803805307	0.559925250327716	1	0.999999999999997	0.417972655636724	1	1	1	1	1
ID0247	1	200896708	201092610	0.298548338638661	0.559925250327716	0.830091533180782	0.999999999999997	0.417972655636724	1	1	1	1	1
ID0248	1	201125326	201456799	0.327170973255889	0.748528714472968	0.830091533180782	0.999999999999997	0.417972655636724	1	1	1	1	1
ID0249	1	201464807	203807500	0.231861953027796	0.748528714472968	0.830091533180782	0.999999999999997	0.440452020429772	1	1	1	1	1
ID0250	1	203840037	204240121	0.168525077065348	0.748528714472968	0.678718535469107	0.999999999999997	0.440452020429772	1	1	1	1	1
ID0251	1	204255262	205145005	0.200119920028174	0.755371470541732	0.678718535469107	0.999999999999997	0.440452020429772	1	1	1	1	1
ID0252	1	205146460	205377965	0.168525077065348	0.755371470541732	0.678718535469107	0.999999999999997	0.373835526293811	1	1	1	1	1
ID0253	1	205395677	205857654	0.252734491054215	0.755371470541732	0.678718535469107	0.999999999999997	0.659573911479531	1	1	1	1	1
ID0254	1	205867101	209159083	0.208496922136082	0.755371470541732	0.678718535469107	0.999999999999997	0.467626674739836	1	1	1	1	1
ID0255	1	209176721	210475254	0.108594264720227	0.755371470541732	0.678718535469107	0.999999999999997	0.31226679521861	1	1	1	1	1
ID0256	1	210484981	211281222	0.114183076164516	0.755371470541732	0.678718535469107	0.999999999999997	0.334672246158691	1	1	1	1	1
ID0257	1	211300542	211790579	0.0902134113911284	0.755371470541732	0.678718535469107	0.999999999999997	0.287675103239764	1	1	1	1	1
ID0258	1	211806784	212121410	0.125659779056989	0.755371470541732	0.678718535469107	0.999999999999997	0.358975438174547	1	1	1	1	1
ID0259	1	212159272	214287420	0.162055021028059	0.755371470541732	0.678718535469107	0.999999999999997	0.502660613895319	1	1	1	1	1
ID0260	1	214289905	214888381	0.267918362085004	0.755371470541732	0.678718535469107	0.999999999999997	0.740468388299307	1	1	1	1	1
ID0261	1	214894686	215431569	0.311767921074808	0.755371470541732	0.825080091533184	0.999999999999997	0.740468388299307	1	1	1	1	1
ID0262	1	215456074	215861608	0.341780162647338	0.755371470541732	0.825080091533184	0.999999999999997	0.769684033310277	1	1	1	1	1
ID0263	1	215862796	217584165	0.238638090833334	0.755371470541732	0.825080091533184	0.999999999999997	0.651434526851657	1	1	1	1	1
ID0264	1	217603539	218035567	0.300644173050462	0.802415418514472	0.825080091533184	0.999999999999997	0.651434526851657	1	1	1	1	1
ID0265	1	218044052	218496066	0.226590319211161	0.802415418514472	0.825080091533184	0.999999999999997	0.438140476405215	1	1	1	1	1
ID0266	1	218503325	218717742	0.364746600834223	0.802415418514472	0.821510297482842	0.999999999999997	0.438140476405215	1	1	1	1	1
ID0267	1	218721012	218762533	0.411086142685591	0.802415418514472	0.821510297482842	0.999999999999997	0.527146278647949	1	1	1	1	1
ID0268	1	218775194	220275378	0.484537941664501	0.802415418514472	0.821510297482842	0.999999999999997	0.652388539819018	1	1	1	1	1
ID0269	1	220289082	222447842	0.390875565910779	0.802415418514472	0.821510297482842	0.999999999999997	0.385259297116918	1	1	1	1	1
ID0270	1	222457286	223108966	0.477173090483671	0.802415418514472	0.821510297482842	0.999999999999997	0.533123824603245	1	1	1	1	1
ID0271	1	223117960	224051439	0.692093879500016	0.802415418514472	0.821510297482842	0.999999999999997	0.797679102907127	1	1	1	1	1
ID0272	1	224058745	225534219	0.482754425939556	0.748528714472968	0.821510297482842	0.999999999999997	0.797679102907127	1	1	1	1	1
ID0273	1	225555602	226403187	0.55606196201084	0.755371470541732	0.821510297482842	0.999999999999997	0.797679102907127	1	1	1	1	1
ID0274	1	226404457	226708690	0.631198413666027	0.755371470541732	0.821510297482842	0.999999999999997	0.999999999999992	1	1	1	1	1
ID0275	1	226721502	226743827	0.586493415995428	0.755371470541732	0.821510297482842	0.999999999999997	0.999999999999985	1	1	1	1	1
ID0276	1	226751420	226972422	0.548159285765342	0.755371470541732	0.821510297482842	0.999999999999997	0.790580124061765	1	1	1	1	1
ID0277	1	226975270	227254165	0.667102047821021	0.755371470541732	0.821510297482842	0.999999999999997	0.811877060597861	1	1	1	1	1
ID0278	1	227261403	228143402	0.602041475502737	0.755371470541732	0.821510297482842	0.999999999999997	0.728695547605446	1	1	1	1	1
ID0279	1	228146038	228806343	0.492449549117489	0.755371470541732	0.821510297482842	0.999999999999997	0.542534748318952	1	1	1	1	1
ID0280	1	228810937	229790048	0.387979884694902	0.755371470541732	0.821510297482842	0.999999999999997	0.505033620940187	1	1	1	1	1
ID0281	1	229798874	231545703	0.473598486105912	0.755371470541732	0.821510297482842	0.999999999999997	0.703364098247303	1	1	1	1	1
ID0282	1	231553419	235142752	0.50662291818492	0.755371470541732	0.821510297482842	1	0.703364098247303	1	1	1	1	1
ID0283	1	235175166	236139817	0.579467615189817	0.755371470541732	0.821510297482842	0.999999999999997	0.703364098247303	1	1	1	1	1
ID0284	1	236154012	236178606	0.534360353623311	1	0.821510297482842	0.999999999999997	0.703364098247303	1	1	1	1	1
ID0285	1	236208773	236485213	0.483919497534651	0.688654598871317	0.821510297482842	0.999999999999997	0.703364098247303	1	1	1	1	1
ID0286	1	236494471	236873304	0.412528641592086	0.688654598871317	0.821510297482842	0.999999999999997	0.505033620940187	1	1	1	1	1
ID0287	1	236881703	238351334	0.591933177735878	0.755371470541732	0.821510297482842	0.999999999999997	0.505033620940187	1	1	1	1	1
ID0288	1	238373636	238690302	0.537578570044951	0.755371470541732	0.309975036405241	0.999999999999997	0.505033620940187	1	1	1	1	1
ID0289	1	238700707	240934837	0.488194279207594	0.755371470541732	0.309975036405241	0.999999999999997	0.505033620940187	1	1	1	1	1
ID0290	1	240954544	241504787	0.576170486978014	0.755371470541732	0.821510297482842	0.999999999999997	0.505033620940187	1	1	1	1	1
ID0291	1	241522325	242040129	0.684201183750552	0.755371470541732	0.821510297482842	0.999999999999997	0.703364098247303	1	1	1	1	1
ID0292	1	242069044	242223399	0.522636203757127	0.755371470541732	0.309975036405241	0.999999999999997	0.703364098247303	1	1	1	1	1
ID0293	1	242271323	243675296	0.65952480411693	0.755371470541732	0.309975036405241	0.999999999999997	0.890869735141144	1	1	1	1	1
ID0294	1	243683806	243716654	0.761323999672127	0.999999999999975	0.309975036405241	0.999999999999997	0.890869735141144	1	1	1	1	1
ID0295	1	243719946	244579519	0.825763541555232	0.999999999999975	0.821510297482842	0.999999999999997	0.890869735141144	1	1	1	1	1
ID0296	1	244590500	244751029	0.8857097477319	0.999999999999975	0.821510297482842	0.999999999999997	0.792101333814344	1	1	1	1	1
ID0297	1	244763032	249212878	0.955005745894042	0.999999999999975	0.821510297482842	0.999999999999996	0.792101333814344	1	1	1	1	1
ID0298	2	21494	2131894	0.748535173069381	0.999999999999972	0.564584980237159	0.999999999999996	0.999999999999996	1	1	1	1	1
ID0299	2	2143501	2522406	0.450735142990324	0.999999999999972	0.564584980237159	0.999999999999996	0.709052099930854	1	1	1	1	1
ID0300	2	2540292	3779184	0.693005726164551	0.999999999999975	0.564584980237159	0.999999999999996	0.709052099930854	1	1	1	1	1
ID0301	2	3794065	3950282	0.616411596706687	0.999999999999975	0.564584980237159	0.999999999999996	0.582976881219374	1	1	1	1	1
ID0302	2	3963865	5371547	0.655677185981789	0.999999999999975	1	0.999999999999996	0.582976881219374	1	1	1	1	1
ID0303	2	5393330	8825011	0.720404124849877	0.999999999999975	1	0.999999999999996	0.687087153894721	1	1	1	1	1
ID0304	2	8842563	9096260	0.472800956810164	0.999999999999972	1	0.999999999999996	0.687087153894721	1	1	1	1	1
ID0305	2	9113743	9631340	0.461314986061618	0.999999999999972	1	0.999999999999996	0.784292457084447	1	1	1	1	1
ID0306	2	9646388	10268798	0.540695654878771	0.999999999999972	1	0.999999999999996	0.738047680606079	1	1	1	1	1
ID0307	2	10275814	10326656	0.497679675201163	0.999999999999972	1	0.999999999999996	0.696366533385444	1	1	1	1	1
ID0308	2	10344465	13364589	0.432425395849907	0.999999999999972	1	0.999999999999996	0.53512711821944	1	1	1	1	1
ID0309	2	13380586	13795489	0.497679675201163	0.999999999999975	1	0.999999999999996	0.53512711821944	1	1	1	1	1
ID0310	2	13805701	15983164	0.53649195218204	0.999999999999975	1	0.999999999999996	0.696366533385444	1	1	1	1	1
ID0311	2	16000726	16345088	0.885357719673631	0.999999999999975	1	0.999999999999997	0.696366533385444	1	1	1	1	1
ID0312	2	16363304	16621135	0.53649195218204	0.999999999999975	1	0.999999999999996	0.696366533385444	1	1	1	1	1
ID0313	2	16630892	17351241	0.557025214305826	0.999999999999975	1	0.999999999999996	0.686935032919462	1	1	1	1	1
ID0314	2	17367723	17646581	0.545157515197102	0.999999999999975	1	0.999999999999996	0.686935032919462	1	1	1	1	1
ID0315	2	17659737	19266789	0.507961477700753	0.999999999999975	1	0.999999999999996	0.696366533385444	1	1	1	1	1
ID0316	2	19286391	21383717	0.545157515197102	0.999999999999975	1	0.999999999999996	0.686935032919462	1	1	1	1	1
ID0317	2	21390674	21475944	0.53649195218204	0.999999999999975	1	0.999999999999996	0.787486997564861	1	1	1	1	1
ID0318	2	21481092	22049016	0.545157515197102	0.999999999999975	1	0.999999999999996	0.686935032919462	1	1	1	1	1
ID0319	2	22073620	22822656	0.555929016228156	0.999999999999975	1	0.999999999999996	0.834948741845292	1	1	1	1	1
ID0320	2	22843718	23754825	0.570631962959113	0.999999999999975	1	0.999999999999996	0.594208485787364	1	1	1	1	1
ID0321	2	23763576	25958923	0.570675352267432	0.999999999999975	1	0.999999999999996	0.594208485787364	1	1	1	1	1
ID0322	2	25973309	26631168	0.518996886089647	0.999999999999975	1	0.999999999999996	0.594208485787364	1	1	1	1	1
ID0323	2	26647277	28517861	0.569109240035367	0.999999999999975	1	0.999999999999996	0.571614046815252	1	1	1	1	1
ID0324	2	28531903	29449819	0.518056662157121	0.999999999999975	1	0.999999999999996	0.430963155788126	1	1	1	1	1
ID0325	2	29450957	30134269	0.483280356814198	0.999999999999975	1	0.999999999999996	0.532838111945619	1	1	1	1	1
ID0326	2	30136730	30667700	0.427833747167515	0.999999999999975	1	0.999999999999996	0.235186429123964	1	1	1	1	1
ID0327	2	30686945	31267391	0.792092711826132	0.999999999999975	1	0.999999999999996	0.847998335311026	1	1	1	1	1
ID0328	2	31290374	33220291	0.824262655083779	0.999999999999975	1	0.999999999999996	0.999999999999991	1	1	1	1	1
ID0329	2	33237523	34369656	0.999999999999961	0.999999999999975	1	0.999999999999996	0.999999999999991	1	1	1	1	1
ID0330	2	34374566	35615675	0.999999999999961	1	1	0.999999999999996	0.999999999999991	1	1	1	1	1
ID0331	2	35657891	36532633	0.999999999999965	1	1	0.999999999999996	1	1	1	1	1	1
ID0332	2	36549966	39222915	0.898949650715254	1	1	0.999999999999996	0.714996878708192	1	1	1	1	1
ID0333	2	39225171	42100538	0.999999999999965	1	1	0.999999999999996	0.714996878708192	1	1	1	1	1
ID0334	2	42104558	44905265	0.898949650715254	1	1	0.999999999999996	0.488157659720835	1	1	1	1	1
ID0335	2	44918903	45911907	0.531077122261085	1	1	0.999999999999996	0.430963155788126	1	1	1	1	1
ID0336	2	45939907	48160226	0.506151659334539	1	1	0.999999999999996	0.267395822833238	1	1	1	1	1
ID0337	2	48174157	49623006	0.286444765841515	1	1	0.999999999999997	0.267395822833238	1	1	1	1	1
ID0338	2	49640080	52506774	0.714467154474891	1	1	0.999999999999997	0.728083756726693	1	1	1	1	1
ID0339	2	52514493	54706092	0.634586330521256	1	1	0.999999999999997	0.500882629013886	1	1	1	1	1
ID0340	2	54727654	56456736	0.564398985282728	1	1	0.999999999999997	0.500882629013886	1	1	1	1	1
ID0341	2	56467339	58350532	0.747218594115113	1	1	0.999999999999997	0.825973604305087	1	1	1	1	1
ID0342	2	58378942	58639078	0.868326324711201	1	1	0.999999999999997	0.999999999999991	1	1	1	1	1
ID0343	2	58650355	60872851	0.930769510930623	1	1	0.999999999999997	0.999999999999991	1	1	1	1	1
ID0344	2	60898663	61391483	0.802380391964284	1	1	0.999999999999997	0.825973604305087	1	1	1	1	1
ID0345	2	61407245	61539979	0.930769510930623	1	1	0.999999999999997	0.999999999999991	1	1	1	1	1
ID0346	2	61560080	61811770	0.868326324711201	1	1	0.999999999999997	0.999999999999991	1	1	1	1	1
ID0347	2	61828651	64961127	0.81297586996999	1	1	0.999999999999997	1	1	1	1	1	1
ID0348	2	64984532	67467982	0.809469893462662	1	1	0.999999999999997	1	1	1	1	1	1
ID0349	2	67481633	69081746	0.899567036983904	1	1	0.999999999999997	1	1	1	1	1	1
ID0350	2	69093288	69807735	0.803496313775588	1	1	0.999999999999997	1	1	1	1	1	1
ID0351	2	69831636	71057081	0.999999999999965	0.999999999999975	1	0.999999999999997	1	1	1	1	1	1
ID0352	2	71058835	72324681	0.803496313775588	1	1	0.999999999999997	1	1	1	1	1	1
ID0353	2	72335434	76106807	0.705776466291282	1	1	0.999999999999997	0.728083756726693	1	1	1	1	1
ID0354	2	76112863	79251847	0.531448034017778	1	1	0.999999999999997	0.712088683592969	1	1	1	1	1
ID0355	2	79268965	80630354	0.516515607584139	1	1	0.999999999999997	0.448500453604163	1	1	1	1	1
ID0356	2	80647877	82837820	0.804533920322941	0.999999999999975	1	0.999999999999997	0.448500453604163	1	1	1	1	1
ID0357	2	82854649	83157615	0.819244350116858	0.999999999999975	1	0.999999999999997	0.654982306784967	1	1	1	1	1
ID0358	2	83202579	85616758	0.905584269607688	0.999999999999975	1	0.999999999999997	0.813452502427177	1	1	1	1	1
ID0359	2	85622317	89461031	0.897609968054279	1	1	0.999999999999997	0.813452502427177	1	1	1	1	1
ID0360	2	89461031	89472387	0.897609968054279	1	1	0.999999999999997	0.813452502427177	1	1	1	1	1
ID0361	2	89472387	91866487	0.93497784605057	0.999999999999975	1	0.999999999999997	0.813452502427177	1	1	1	1	1
ID0362	2	95429197	98209412	0.999999999999993	0.999999999999972	1	0.999999999999997	0.886416338474178	1	1	1	1	1
ID0363	2	98260539	98435982	0.999999999999993	0.999999999999972	1	0.999999999999997	0.886416338474178	1	1	1	1	1
ID0364	2	98462658	98562116	0.937420600853319	0.999999999999972	1	0.999999999999997	0.886416338474178	1	1	1	1	1
ID0365	2	98575531	99226021	0.999999999999993	0.999999999999975	1	0.999999999999997	0.886416338474178	1	1	1	1	1
ID0366	2	99246687	102917788	0.999999999999993	0.999999999999975	1	0.999999999999997	0.886416338474178	1	1	1	1	1
ID0367	2	102926981	107597575	0.999999999999978	0.999999999999975	1	0.999999999999997	0.886416338474178	1	1	1	1	1
ID0368	2	107615099	109697420	0.93638581002981	0.999999999999975	1	0.999999999999996	0.886416338474178	1	1	1	1	1
ID0369	2	109714907	112008835	0.825760733671716	0.999999999999975	1	0.999999999999996	0.886416338474176	1	1	1	1	1
ID0370	2	112010486	112231050	0.721186673142581	0.999999999999975	0.758102766798427	0.999999999999996	0.886416338474176	1	1	1	1	1
ID0371	2	112249872	113309473	0.776114402270708	0.999999999999975	0.758102766798427	0.999999999999996	0.99999999999999	1	1	1	1	1
ID0372	2	113313794	114311513	0.663117532064493	0.999999999999975	0.758102766798427	0.999999999999996	0.691701490144207	1	1	1	1	1
ID0373	2	114327183	114712977	0.776114402270708	0.999999999999975	0.758102766798427	0.999999999999996	0.99999999999999	1	1	1	1	1
ID0374	2	114715533	115812685	0.884250447227614	0.999999999999975	1	0.999999999999996	0.99999999999999	1	1	1	1	1
ID0375	2	115834724	117932237	0.940552611597799	0.999999999999975	1	0.999999999999996	0.99999999999999	1	1	1	1	1
ID0376	2	117945256	119789098	0.884250447227614	0.999999999999975	1	0.999999999999996	0.99999999999999	1	1	1	1	1
ID0377	2	119810661	120669889	0.944049516797944	0.999999999999975	1	0.999999999999996	0.99999999999999	1	1	1	1	1
ID0378	2	120699742	121335866	0.777174891207502	0.999999999999975	1	0.999999999999996	0.62020463177304	1	1	1	1	1
ID0379	2	121349814	123279256	0.490185224993471	0.999999999999975	1	0.999999999999996	0.353799949265499	1	1	1	1	1
ID0380	2	123289366	123354437	0.563782339069493	0.999999999999975	1	0.999999999999996	0.277636239917206	1	1	1	1	1
ID0381	2	123367820	125044519	0.288791616094268	0.999999999999975	1	0.999999999999997	0.277636239917206	1	1	1	1	1
ID0382	2	125054416	126077250	0.326705503187988	0.999999999999975	1	0.999999999999997	0.353799949265499	1	1	1	1	1
ID0383	2	126105052	126631551	0.288791616094268	0.999999999999975	1	0.999999999999997	0.353799949265499	1	1	1	1	1
ID0384	2	126655018	127516506	0.389515011063493	0.999999999999975	1	0.999999999999997	0.327491968838562	1	1	1	1	1
ID0385	2	127531829	128579425	0.298271058479632	0.999999999999975	1	0.999999999999997	0.277636239917206	1	1	1	1	1
ID0386	2	128600609	131843343	0.250121082274651	0.999999999999975	1	0.999999999999997	0.185414322259183	1	1	1	1	1
ID0387	2	131852859	131866523	0.210100397820671	0.999999999999975	1	0.999999999999997	0.185414322259183	1	1	1	1	1
ID0388	2	131883370	131917091	0.331474714190992	0.999999999999975	1	0.999999999999997	0.530078465562339	1	1	1	1	1
ID0389	2	132095744	134576456	0.422684020274414	0.999999999999975	1	0.999999999999997	0.730421188708174	1	1	1	1	1
ID0390	2	134599227	134965464	0.435397650972531	0.999999999999975	1	0.999999999999997	0.730421188708174	1	1	1	1	1
ID0391	2	134973418	136145220	0.446543923393343	0.431642168484263	1	0.999999999999997	0.730421188708174	1	1	1	1	1
ID0392	2	136175982	137679316	0.385839178365295	0.431642168484263	1	0.999999999999997	0.902774854943929	1	1	1	1	1
ID0393	2	137693314	143759691	0.360461029470308	0.484105968316483	1	0.999999999999997	0.902774854943929	1	1	1	1	1
ID0394	2	143779699	144825398	0.385839178365295	0.431642168484263	1	0.999999999999997	0.902774854943929	1	1	1	1	1
ID0395	2	144856500	148416474	0.446543923393343	0.431642168484263	1	0.999999999999997	0.730421188708174	1	1	1	1	1
ID0396	2	148434834	152036586	0.50225386495188	0.431642168484263	1	0.999999999999997	0.895830201725635	1	1	1	1	1
ID0397	2	152052861	152432886	0.468255478479563	0.431642168484263	1	0.999999999999997	0.733126897754259	1	1	1	1	1
ID0398	2	152433712	152565477	0.629669983253417	0.431642168484263	1	0.999999999999997	0.874996242070765	1	1	1	1	1
ID0399	2	152566433	153271622	0.668968080082952	0.763912900754988	1	0.999999999999997	0.874996242070765	1	1	1	1	1
ID0400	2	153292174	153911471	0.718041044524607	0.693961167645363	1	0.999999999999997	0.874996242070765	1	1	1	1	1
ID0401	2	153929070	155096811	0.539537482847134	0.693961167645363	1	0.999999999999997	0.733126897754259	1	1	1	1	1
ID0402	2	155138501	155845025	0.574922151854226	0.693961167645363	1	0.999999999999997	0.733126897754259	1	1	1	1	1
ID0403	2	155859181	156867536	0.60466923846845	0.693961167645363	0.67747035573123	0.999999999999997	0.733126897754259	1	1	1	1	1
ID0404	2	156884983	162361527	0.58217268068321	0.606521501258329	0.67747035573123	0.999999999999997	0.733126897754259	1	1	1	1	1
ID0405	2	162382590	162668812	0.588875239986045	0.999999999999975	0.67747035573123	0.999999999999997	0.733126897754259	1	1	1	1	1
ID0406	2	162696414	163627077	0.600541724460126	0.999999999999975	0.67747035573123	0.999999999999997	0.895830201725635	1	1	1	1	1
ID0407	2	163632803	164935282	0.589690457756335	0.999999999999975	0.67747035573123	0.999999999999997	0.895830201725635	1	1	1	1	1
ID0408	2	164955636	165379761	1	0.999999999999975	0.67747035573123	0.999999999999997	0.895830201725635	1	1	1	1	1
ID0409	2	165394580	167135656	1	0.999999999999975	0.67747035573123	0.999999999999997	0.893515317319541	1	1	1	1	1
ID0410	2	167144995	169477814	1	0.999999999999975	0.67747035573123	0.999999999999997	0.893515317319541	1	1	1	1	1
ID0411	2	169506879	170297631	1	0.999999999999975	0.67747035573123	0.999999999999997	0.886416338474178	1	1	1	1	1
ID0412	2	170370512	173070436	1	0.999999999999975	0.67747035573123	0.999999999999997	0.886416338474178	1	1	1	1	1
ID0413	2	173079292	174931752	0.88724985628471	0.999999999999975	0.67747035573123	0.999999999999997	0.691701490144207	1	1	1	1	1
ID0414	2	174949358	176580867	0.832593957911013	0.999999999999975	0.67747035573123	0.999999999999997	0.660313862249341	1	1	1	1	1
ID0415	2	176596709	176680246	0.939646037265787	0.999999999999975	1	0.999999999999997	0.660313862249341	1	1	1	1	1
ID0416	2	176685499	178171918	0.781266141909254	0.999999999999975	1	0.999999999999997	0.463418613274013	1	1	1	1	1
ID0417	2	178188303	178229352	0.825697119481729	0.999999999999975	1	0.999999999999997	0.463418613274013	1	1	1	1	1
ID0418	2	178248790	178377311	0.688841792125932	0.999999999999975	1	0.999999999999997	0.463418613274013	1	1	1	1	1
ID0419	2	178401288	183978487	0.740500131724467	0.999999999999975	1	0.999999999999997	0.600243714237041	1	1	1	1	1
ID0420	2	183994010	191085618	0.837073612753397	0.999999999999972	1	0.999999999999997	0.600243714237041	1	1	1	1	1
ID0421	2	191100723	191264390	0.940136895594982	0.999999999999972	1	0.999999999999997	0.600243714237041	1	1	1	1	1
ID0422	2	191278341	192024904	0.939608691732566	0.999999999999972	1	0.999999999999997	0.600243714237041	1	1	1	1	1
ID0423	2	192037582	196115682	0.940136895594982	0.999999999999972	1	0.999999999999997	0.891663409794665	1	1	1	1	1
ID0424	2	196120599	196650550	0.99999999999999	0.999999999999972	1	0.999999999999997	0.891663409794665	1	1	1	1	1
ID0425	2	196659712	199273127	0.890105872617344	0.999999999999972	1	0.999999999999997	0.891663409794665	1	1	1	1	1
ID0426	2	199282688	199465260	0.944160738745926	0.999999999999972	1	0.717647058823528	0.891663409794665	1	1	1	1	1
ID0427	2	199484611	200063722	0.797709585365979	0.763912900754988	1	0.717647058823528	0.891663409794665	1	1	1	1	1
ID0428	2	200075653	200580518	0.807865418510519	0.763912900754988	1	0.717647058823528	0.462854957293224	1	1	1	1	1
ID0429	2	200598430	201329213	0.851959259044471	0.999999999999972	1	0.717647058823528	0.462854957293224	1	1	1	1	1
ID0430	2	201346859	201412611	0.855261036941957	0.999999999999972	1	0.717647058823528	0.462854957293224	1	1	1	1	1
ID0431	2	201441429	203334090	0.899840201818497	0.999999999999972	1	0.717647058823528	0.65937027127238	1	1	1	1	1
ID0432	2	203354263	205086122	0.96642018746149	0.999999999999972	1	0.717647058823528	0.7364443185648	1	1	1	1	1
ID0433	2	205099183	205197472	0.899840201818497	0.999999999999972	1	0.717647058823528	0.65937027127238	1	1	1	1	1
ID0434	2	205206832	205640829	0.931313629934045	0.999999999999978	1	0.717647058823528	0.65937027127238	1	1	1	1	1
ID0435	2	205664736	206058350	0.999999999999961	0.999999999999978	1	0.717647058823528	0.65937027127238	1	1	1	1	1
ID0436	2	206086520	206575404	0.999999999999961	0.999999999999978	0.758102766798427	0.717647058823528	0.65937027127238	1	1	1	1	1
ID0437	2	206595936	208975145	0.999999999999961	0.999999999999978	0.758102766798427	0.717647058823528	0.936464255368298	1	1	1	1	1
ID0438	2	208990345	210722742	0.930855361373913	0.999999999999978	0.758102766798427	0.717647058823528	0.934111079641195	1	1	1	1	1
ID0439	2	210722742	210733835	0.930855361373913	0.999999999999978	0.758102766798427	0.717647058823528	0.934111079641195	1	1	1	1	1
ID0440	2	210733835	211409732	0.893034152732471	0.999999999999978	0.758102766798427	0.717647058823528	0.999999999999991	1	1	1	1	1
ID0441	2	211428354	211569399	0.895204984781622	0.72019306756147	0.758102766798427	0.717647058823528	0.999999999999991	1	1	1	1	1
ID0442	2	211587439	211834768	0.867475543870302	0.72019306756147	0.758102766798427	0.717647058823528	0.932934491777646	1	1	1	1	1
ID0443	2	211841581	214087853	0.850699280193064	0.72019306756147	0.758102766798427	0.717647058823528	0.896822295042536	1	1	1	1	1
ID0444	2	214091485	215366571	0.895590080957125	0.72019306756147	0.758102766798427	0.717647058823528	0.99999999999999	1	1	1	1	1
ID0445	2	215384251	216411665	0.946698886984779	0.72019306756147	0.334782608695654	0.717647058823528	0.99999999999999	1	1	1	1	1
ID0446	2	216429304	216923679	0.944842629317569	0.72019306756147	0.490000000000003	0.717647058823528	0.99999999999999	1	1	1	1	1
ID0447	2	216948519	217905832	0.944395752471792	0.722250471476456	0.490000000000003	0.717647058823528	0.99999999999999	1	1	1	1	1
ID0448	2	217920769	218832951	0.80579484915931	0.722250471476456	0.490000000000003	0.717647058823528	0.999999999999985	1	1	1	1	1
ID0449	2	218838347	219491630	0.801318554354372	0.722250471476456	0.490000000000003	0.717647058823528	0.999999999999985	1	1	1	1	1
ID0450	2	219510320	219647487	0.79639765167582	0.450673154697912	0.490000000000003	0.717647058823528	0.999999999999985	1	1	1	1	1
ID0451	2	219660346	221019458	0.570307385053172	0.450673154697912	0.490000000000003	0.717647058823528	0.999999999999992	1	1	1	1	1
ID0452	2	221035381	221161465	0.438443775657203	0.450673154697912	0.179565217391306	0.717647058823528	0.999999999999992	1	1	1	1	1
ID0453	2	221179425	222859340	0.229101039068576	0.450673154697912	0.179565217391306	0.717647058823528	0.583122388239182	1	1	1	1	1
ID0454	2	222881518	224193250	0.352835696507262	0.650241334451846	0.179565217391306	0.717647058823528	0.583122388239182	1	1	1	1	1
ID0455	2	224211363	224501906	0.407616928801022	0.650241334451846	0.179565217391306	0.999999999999997	0.583122388239182	1	1	1	1	1
ID0456	2	224518407	224562525	0.270250135489778	0.562801668064826	0.179565217391306	0.999999999999997	0.583122388239182	1	1	1	1	1
ID0457	2	224581443	224974605	0.284501852689325	0.317970602181128	0.179565217391306	0.999999999999997	0.583122388239182	1	1	1	1	1
ID0458	2	224991989	225730189	0.205244254358057	0.308712284563678	0.179565217391306	0.999999999999997	0.583122388239182	1	1	1	1	1
ID0459	2	225742968	225814602	0.284501852689325	0.317970602181128	0.179565217391306	0.999999999999997	0.583122388239182	1	1	1	1	1
ID0460	2	225826811	226082156	0.407616928801022	0.650241334451846	0.179565217391306	0.999999999999997	0.583122388239182	1	1	1	1	1
ID0461	2	226099933	228013535	0.352835696507262	0.450673154697912	0.179565217391306	0.999999999999997	0.583122388239182	1	1	1	1	1
ID0462	2	228038804	228084164	0.205244254358057	0.308712284563678	0.179565217391306	0.999999999999997	0.583122388239182	1	1	1	1	1
ID0463	2	228098122	228220769	0.160810461538923	0.308712284563678	0.179565217391306	0.999999999999997	0.442302257763883	1	1	1	1	1
ID0464	2	228277430	230273997	0.140414860823011	0.173297699613489	0.179565217391306	0.999999999999997	0.442302257763883	1	1	1	1	1
ID0465	2	230280223	230731397	0.104223576588727	0.173297699613489	0.179565217391306	0.999999999999997	0.43285332050627	1	1	1	1	1
ID0466	2	230739676	231826071	0.217042445247211	0.173297699613489	0.0525691699604745	0.999999999999997	0.43285332050627	1	1	1	1	1
ID0467	2	231845762	232291471	0.258389225366347	0.173297699613489	0.0525691699604746	0.999999999999997	0.43285332050627	1	1	1	1	1
ID0468	2	232331734	232612378	0.329996255539614	0.173297699613489	0.0525691699604746	0.999999999999997	0.712491356762769	1	1	1	1	1
ID0469	2	232631211	232797966	0.258389225366347	0.173297699613489	0.0525691699604746	0.999999999999997	0.43285332050627	1	1	1	1	1
ID0470	2	232806319	232985546	0.336947788395608	0.334663629400463	0.0525691699604746	0.999999999999997	0.43285332050627	1	1	1	1	1
ID0471	2	233001671	233082988	0.403013219187077	0.334663629400463	0.0525691699604746	0.999999999999997	0.412796133174332	1	1	1	1	1
ID0472	2	233093136	233302941	0.453387813755467	0.334663629400463	0.0525691699604746	0.999999999999997	0.345813666837029	1	1	1	1	1
ID0473	2	233327208	233617647	0.443715346723035	0.334663629400463	0.0525691699604746	0.999999999999997	0.251632945515038	1	1	1	1	1
ID0474	2	233629386	235163870	0.350164404718494	0.334663629400463	0.0525691699604746	0.999999999999997	0.14277726001864	1	1	1	1	1
ID0475	2	235172880	236228143	0.279638626802403	0.334663629400463	0.0525691699604746	0.999999999999997	0.0950281093106456	1	1	1	1	1
ID0476	2	236245805	237464671	0.250077339156474	0.334663629400463	0.121106719367589	0.999999999999997	0.0950281093106456	1	1	1	1	1
ID0477	2	237468449	238417728	0.279638626802403	0.173297699613489	0.121106719367589	0.999999999999997	0.0950281093106456	1	1	1	1	1
ID0478	2	238435086	239134138	0.214619192484893	0.173297699613489	0.294254212606617	0.999999999999997	0.0950281093106456	1	1	1	1	1
ID0479	2	239155053	240145376	0.138814188479661	0.173297699613489	0.294254212606617	0.999999999999997	0.0950281093106456	1	1	1	1	1
ID0480	2	240151759	243052331	0.27486794238871	0.655338085059447	0.294254212606617	0.999999999999997	0.0950281093106456	1	1	1	1	1
ID0481	3	63411	2503275	0.909028729184973	0.999999999999978	0.806906594549619	0.689016865487453	0.999999999999996	1	1	1	1	1
ID0482	3	2529000	2830601	0.908420339706594	0.999999999999972	0.806906594549619	0.689016865487453	0.999999999999996	1	1	1	1	1
ID0483	3	2835174	3355381	1	0.999999999999972	0.806906594549619	0.813410119292472	0.999999999999996	1	1	1	1	1
ID0484	3	3357144	5493389	1	0.999999999999972	0.80690659454962	0.813410119292472	0.999999999999996	1	1	1	1	1
ID0485	3	5515770	5654382	1	0.999999999999972	0.80690659454962	0.813410119292472	0.788044774474146	1	1	1	1	1
ID0486	3	5677829	7414225	1	0.999999999999972	0.80690659454962	0.573837926779103	0.788044774474146	1	1	1	1	1
ID0487	3	7426507	7721997	1	0.999999999999972	0.80690659454962	0.573837926779103	0.999999999999996	1	1	1	1	1
ID0488	3	7734428	8017681	1	0.999999999999972	0.80690659454962	0.573837926779103	0.788044774474146	1	1	1	1	1
ID0489	3	8034848	9176074	1	0.999999999999972	0.80690659454962	0.813410119292472	0.788044774474146	1	1	1	1	1
ID0490	3	9181403	11583120	1	0.999999999999972	0.80690659454962	0.813410119292472	0.999999999999996	1	1	1	1	1
ID0491	3	11610729	14091908	1	0.999999999999972	0.80690659454962	0.813410119292472	0.999999999999996	1	1	1	1	1
ID0492	3	14103235	14344739	1	0.999999999999972	0.80690659454962	0.813410119292472	0.999999999999996	1	1	1	1	1
ID0493	3	14361537	14812460	0.906483051094524	0.999999999999972	0.80690659454962	0.813410119292472	0.895675876098565	1	1	1	1	1
ID0494	3	14834033	15281026	0.953182487069417	0.999999999999972	0.80690659454962	0.813410119292472	0.895675876098565	1	1	1	1	1
ID0495	3	15303047	16923765	0.903476749656915	0.999999999999972	0.80690659454962	0.813410119292472	0.999999999999992	1	1	1	1	1
ID0496	3	16942337	18385732	0.860286685096618	0.999999999999972	0.80690659454962	1	0.999999999999992	1	1	1	1	1
ID0497	3	18389210	19117118	0.905620019832711	0.72019306756147	0.80690659454962	1	0.999999999999992	1	1	1	1	1
ID0498	3	19130993	19381389	0.906948802581451	0.72019306756147	0.80690659454962	1	0.999999999999992	1	1	1	1	1
ID0499	3	19408549	20570373	0.90660839212812	0.72019306756147	0.806906594549619	1	0.999999999999992	1	1	1	1	1
ID0500	3	20590925	20605302	0.907940150694478	0.72019306756147	0.806906594549619	1	0.999999999999992	1	1	1	1	1
ID0501	3	20615932	21905595	0.826459263774702	0.72019306756147	0.806906594549619	1	0.999999999999992	1	1	1	1	1
ID0502	3	21921111	22019691	0.913140809927773	0.72019306756147	0.806906594549619	1	0.999999999999996	1	1	1	1	1
ID0503	3	22039935	24270970	1	0.999999999999972	0.806906594549619	1	0.999999999999996	1	1	1	1	1
ID0504	3	24277179	24438253	0.999999999999961	0.999999999999972	0.806906594549619	1	0.999999999999991	1	1	1	1	1
ID0505	3	24444751	24747030	1	0.999999999999972	0.806906594549619	1	0.999999999999996	1	1	1	1	1
ID0506	3	24766655	25703640	1	0.999999999999972	0.806906594549619	1	0.999999999999996	1	1	1	1	1
ID0507	3	25718553	27432995	0.909113526160501	0.999999999999972	0.806906594549619	1	0.999999999999992	1	1	1	1	1
ID0508	3	27444392	30730872	0.909905793119959	0.999999999999972	0.806906594549619	1	0.877806002243675	1	1	1	1	1
ID0509	3	30732821	31074131	1	0.999999999999972	0.806906594549619	1	0.877806002243675	1	1	1	1	1
ID0510	3	31099579	32472324	1	0.999999999999972	0.806906594549619	1	0.8023332389236	1	1	1	1	1
ID0511	3	32491349	32962051	0.956836399142855	0.999999999999972	0.732639900145622	1	0.8023332389236	1	1	1	1	1
ID0512	3	32974923	33805561	0.567144461996314	0.999999999999972	0.732639900145622	1	0.673849844223939	1	1	1	1	1
ID0513	3	33824031	35904020	0.956836399142855	0.999999999999972	0.732639900145622	1	0.8023332389236	1	1	1	1	1
ID0514	3	35923877	37196601	0.876210119500862	0.999999999999972	0.732639900145622	1	0.72912332741382	1	1	1	1	1
ID0515	3	37205716	39005889	0.956473679807918	0.999999999999972	0.732639900145622	1	0.999999999999996	1	1	1	1	1
ID0516	3	39020408	39310269	0.91463198941584	0.999999999999972	1	1	0.999999999999996	1	1	1	1	1
ID0517	3	39326283	39630073	1	0.999999999999972	1	1	0.999999999999996	1	1	1	1	1
ID0518	3	39638027	40955589	0.874941621724465	0.737400445759554	1	1	0.999999999999996	1	1	1	1	1
ID0519	3	40966907	41198050	0.916222154982381	0.760651447957926	1	1	0.999999999999996	1	1	1	1	1
ID0520	3	41212555	41588164	0.999999999999995	0.760651447957926	1	1	0.999999999999996	1	1	1	1	1
ID0521	3	41611228	42032511	0.99999999999999	0.760651447957926	1	0.689016865487453	0.999999999999996	1	1	1	1	1
ID0522	3	42053899	42733341	0.99999999999999	0.760651447957926	0.761472852090699	0.689016865487453	0.999999999999996	1	1	1	1	1
ID0523	3	42750324	43145671	0.99999999999999	0.999999999999972	0.761472852090699	0.689016865487453	0.999999999999996	1	1	1	1	1
ID0524	3	43161571	44063924	0.954202786491339	0.999999999999975	0.761472852090699	0.689016865487453	0.999999999999996	1	1	1	1	1
ID0525	3	44087464	44915603	0.815530056028067	0.999999999999975	0.761472852090699	0.689016865487453	0.999999999999992	1	1	1	1	1
ID0526	3	44943389	45261923	0.815796743650592	0.999999999999975	0.761472852090699	0.689016865487453	0.999999999999992	1	1	1	1	1
ID0527	3	45276727	46711807	0.90328458300283	0.999999999999975	1	0.689016865487453	0.999999999999992	1	1	1	1	1
ID0528	3	46727399	47175686	0.769577455770656	0.999999999999975	1	0.278403948992184	0.999999999999992	1	1	1	1	1
ID0529	3	47181661	47435976	0.659882763672684	0.999999999999975	1	0.278403948992184	0.877806002243675	1	1	1	1	1
ID0530	3	47443262	48215253	0.534326610786596	0.999999999999975	1	0.278403948992184	0.871017446812768	1	1	1	1	1
ID0531	3	48227462	51002194	0.475112384285168	0.999999999999975	1	0.278403948992184	0.871017446812768	1	1	1	1	1
ID0532	3	51007087	52080112	0.534326610786596	0.999999999999975	1	0.278403948992184	0.871017446812768	1	1	1	1	1
ID0533	3	52091254	52863605	0.475112384285168	0.999999999999975	1	0.278403948992184	0.871017446812768	1	1	1	1	1
ID0534	3	52873984	53823098	0.565878228308987	0.999999999999975	1	0.278403948992184	0.999999999999991	1	1	1	1	1
ID0535	3	53840665	55474073	0.534882263833502	0.999999999999975	1	0.278403948992184	0.999999999999991	1	1	1	1	1
ID0536	3	55491436	57456804	0.565878228308987	0.999999999999975	1	0.278403948992184	0.999999999999991	1	1	1	1	1
ID0537	3	57473266	60508340	0.56731909334292	0.999999999999975	1	0.278403948992184	0.999999999999991	1	1	1	1	1
ID0538	3	60510791	60544479	0.698756119555489	0.999999999999972	1	0.278403948992184	0.999999999999991	1	1	1	1	1
ID0539	3	60546807	61893518	0.560682389897071	0.999999999999972	1	0.278403948992184	0.871017446812768	1	1	1	1	1
ID0540	3	61922940	62341044	0.477095137481891	0.999999999999975	1	0.278403948992184	0.871017446812768	1	1	1	1	1
ID0541	3	62344960	63616643	0.475112384285168	0.999999999999975	1	0.278403948992184	0.871017446812768	1	1	1	1	1
ID0542	3	63624266	63826364	0.695900881033329	0.999999999999975	1	0.278403948992184	0.877806002243675	1	1	1	1	1
ID0543	3	63841395	64962082	0.534326610786596	0.999999999999975	1	0.278403948992184	0.999999999999991	1	1	1	1	1
ID0544	3	64979310	65681592	0.447965698219757	0.722046842789854	1	0.278403948992184	0.999999999999991	1	1	1	1	1
ID0545	3	65694905	67718844	0.420976080688598	0.722046842789854	1	0.278403948992184	0.999999999999991	1	1	1	1	1
ID0546	3	67740112	68802438	0.447965698219757	0.722046842789854	1	0.278403948992184	0.999999999999991	1	1	1	1	1
ID0547	3	68816455	70565820	0.525232436415035	0.722046842789854	1	0.278403948992184	0.999999999999992	1	1	1	1	1
ID0548	3	70571159	70785168	0.588257451944794	0.722046842789854	1	0.278403948992184	0.999999999999992	1	1	1	1	1
ID0549	3	70796696	71368262	0.713620097682627	0.722046842789854	1	0.278403948992184	0.999999999999991	1	1	1	1	1
ID0550	3	71388558	72596598	0.588257451944794	0.722046842789854	1	0.278403948992184	0.999999999999992	1	1	1	1	1
ID0551	3	72622040	74060951	0.738042704715286	0.722046842789854	1	0.278403948992184	0.999999999999996	1	1	1	1	1
ID0552	3	74068033	74835671	0.824548731490324	0.777637474231877	1	0.278403948992184	0.999999999999996	1	1	1	1	1
ID0553	3	74856892	75162510	0.911407761321129	0.827051368847011	1	0.278403948992184	0.999999999999996	1	1	1	1	1
ID0554	3	75189223	75831857	0.954025963273172	0.999999999999978	1	0.278403948992184	0.999999999999996	1	1	1	1	1
ID0555	3	75851468	76059499	0.955836584582624	0.999999999999978	1	0.278403948992184	0.72912332741382	1	1	1	1	1
ID0556	3	76084620	76316341	0.956352030607571	0.999999999999978	1	0.278403948992184	0.809654230074572	1	1	1	1	1
ID0557	3	76332814	76699418	0.999999999999995	0.999999999999978	1	0.278403948992184	0.809654230074572	1	1	1	1	1
ID0558	3	76714025	77481335	0.999999999999995	0.999999999999978	1	0.278403948992184	0.805078610605212	1	1	1	1	1
ID0559	3	77486138	77722695	0.955370680691535	0.999999999999978	1	0.278403948992184	0.811414083716635	1	1	1	1	1
ID0560	3	77731772	77903343	0.999999999999995	0.999999999999978	1	0.278403948992184	0.811414083716635	1	1	1	1	1
ID0561	3	77919805	78101577	0.999999999999995	0.999999999999978	1	0.278403948992184	0.811414083716635	1	1	1	1	1
ID0562	3	78117842	78289887	0.954220423333304	0.999999999999978	1	0.278403948992184	0.811414083716635	1	1	1	1	1
ID0563	3	78304909	78731093	0.868005334867966	0.777800377181162	1	0.278403948992184	0.811414083716635	1	1	1	1	1
ID0564	3	78733687	79192921	0.905219781168817	0.777800377181162	1	0.278403948992184	0.999999999999996	1	1	1	1	1
ID0565	3	79203804	80173567	0.674663159695282	0.777800377181162	1	0.278403948992184	0.708522983495177	1	1	1	1	1
ID0566	3	80180720	80271286	0.489987414227631	0.777800377181162	0.72966923236946	0.278403948992184	0.708522983495177	1	1	1	1	1
ID0567	3	80285120	80512693	0.199975875375281	0.777800377181162	0.72966923236946	0.278403948992184	0.462457385082523	1	1	1	1	1
ID0568	3	80523653	80793351	0.104641879272838	0.777800377181162	0.72966923236946	0.278403948992184	0.214751525719268	1	1	1	1	1
ID0569	3	80809059	80901660	0.216248006895928	0.777800377181162	0.72966923236946	0.278403948992184	0.428752668129751	1	1	1	1	1
ID0570	3	80922855	81512061	0.168584434809736	0.777800377181162	0.533546910755148	0.278403948992184	0.428752668129751	1	1	1	1	1
ID0571	3	81534944	81698130	0.216248006895928	0.777800377181162	0.533546910755148	0.278403948992184	0.525638296806259	1	1	1	1	1
ID0572	3	81711559	82170817	0.27560140304795	0.777800377181162	0.533546910755148	0.278403948992184	0.602862840593651	1	1	1	1	1
ID0573	3	82193284	82461703	0.249265748495084	0.777800377181162	0.533546910755148	0.546482928835869	0.602862840593651	1	1	1	1	1
ID0574	3	82469730	82830325	0.229172815472147	0.777800377181162	0.533546910755148	0.546482928835869	0.533799917826613	1	1	1	1	1
ID0575	3	82853590	82947046	0.309569064830902	0.777800377181162	0.533546910755148	0.546482928835869	0.737337782721542	1	1	1	1	1
ID0576	3	82960892	83920089	0.241912224992359	0.777800377181162	0.533546910755148	0.546482928835869	0.585614509359848	1	1	1	1	1
ID0577	3	83931741	84369997	0.307695185983079	0.999999999999978	0.533546910755148	0.546482928835869	0.585614509359848	1	1	1	1	1
ID0578	3	84379043	84633965	0.275616137160742	0.999999999999978	0.533546910755148	0.546482928835869	0.540132326267245	1	1	1	1	1
ID0579	3	84659102	84707660	0.348836548783591	0.999999999999978	0.72966923236946	0.546482928835869	0.540132326267245	1	1	1	1	1
ID0580	3	84731601	84782814	0.217865612809043	0.999999999999978	0.72966923236946	0.546482928835869	0.475213366870762	1	1	1	1	1
ID0581	3	84806803	85536314	0.257331646575661	0.999999999999972	0.72966923236946	0.546482928835869	0.475213366870762	1	1	1	1	1
ID0582	3	85549020	85974781	0.255662963446491	0.999999999999972	0.72966923236946	0.546482928835869	0.312635995283383	1	1	1	1	1
ID0583	3	85986936	86268067	0.297366524194115	0.999999999999972	0.72966923236946	0.546482928835869	0.413269398430688	1	1	1	1	1
ID0584	3	86289542	86386610	0.166078554801328	0.999999999999972	0.171183690451425	0.546482928835869	0.413269398430688	1	1	1	1	1
ID0585	3	86411414	87042686	0.206652401575555	0.999999999999972	0.354940711462451	0.546482928835869	0.413269398430688	1	1	1	1	1
ID0586	3	87061009	87173324	0.107200550239947	0.999999999999972	0.354940711462451	0.546482928835869	0.234508587629702	1	1	1	1	1
ID0587	3	87184311	87833897	0.132782077693829	0.999999999999972	0.483952569169963	0.546482928835869	0.234508587629702	1	1	1	1	1
ID0588	3	87842935	88189341	0.247406504772323	0.999999999999972	0.483952569169963	0.546482928835869	0.485846017449759	1	1	1	1	1
ID0589	3	88202045	88565626	0.197056552402648	0.999999999999972	0.483952569169963	0.546482928835869	0.385402426571043	1	1	1	1	1
ID0590	3	88585969	88803765	0.247406504772323	0.999999999999972	0.483952569169963	0.546482928835869	0.485846017449759	1	1	1	1	1
ID0591	3	88834302	89268714	0.155804080526569	0.999999999999972	0.483952569169963	0.211024269847799	0.485846017449759	1	1	1	1	1
ID0592	3	89274111	89305928	0.185151645429553	0.999999999999972	0.661343873517791	0.211024269847799	0.485846017449759	1	1	1	1	1
ID0593	3	89309177	89442369	0.15688234483335	0.999999999999972	0.661343873517791	0.048621966269025	0.485846017449759	1	1	1	1	1
ID0594	3	89446132	90473621	0.198084279166593	0.999999999999975	0.661343873517791	0.048621966269025	0.485846017449759	1	1	1	1	1
ID0595	3	93517443	94719822	0.940065859587287	0.999999999999972	0.534347826086957	0.999999999999996	0.610671717323556	1	1	1	1	1
ID0596	3	94721501	95353065	0.935298371145386	0.999999999999972	0.534347826086957	0.999999999999996	0.760713705919485	1	1	1	1	1
ID0597	3	95353065	95374182	0.935298371145386	0.999999999999972	0.534347826086957	0.999999999999996	0.760713705919485	1	1	1	1	1
ID0598	3	95374182	96226112	0.376185234090248	0.999999999999972	0.534347826086957	0.999999999999997	0.436481269596496	1	1	1	1	1
ID0599	3	96244775	101552553	0.223200061841985	0.999999999999972	0.534347826086957	0.637186343068694	0.436481269596496	1	1	1	1	1
ID0600	3	101576175	102904612	0.291174753368863	0.999999999999972	0.534347826086957	0.637186343068694	0.617087643162369	1	1	1	1	1
ID0601	3	102904612	102927717	0.291174753368863	0.999999999999972	0.534347826086957	0.637186343068694	0.617087643162369	1	1	1	1	1
ID0602	3	102927717	104655582	0.376185234090248	0.999999999999972	0.534347826086957	0.999999999999997	0.617087643162369	1	1	1	1	1
ID0603	3	104670412	106126735	0.438764238541679	0.999999999999972	0.534347826086957	0.999999999999997	0.617087643162369	1	1	1	1	1
ID0604	3	106150812	106800570	0.568026570655253	0.999999999999972	0.534347826086957	0.999999999999997	0.617087643162369	1	1	1	1	1
ID0605	3	106816941	107879986	0.488523526253943	0.999999999999972	0.534347826086957	0.999999999999997	0.702767545403154	1	1	1	1	1
ID0606	3	107894679	108081277	0.442559756364164	0.72019306756147	0.534347826086957	0.999999999999997	0.702767545403154	1	1	1	1	1
ID0607	3	108095736	108497875	0.533439014169166	0.72019306756147	0.534347826086957	0.999999999999997	0.617087643162369	1	1	1	1	1
ID0608	3	108517885	108567923	0.371296908977263	0.72019306756147	0.534347826086957	0.697655285890579	0.617087643162369	1	1	1	1	1
ID0609	3	108573783	108878649	0.493488623274277	0.72019306756147	0.534347826086957	0.475935828877005	0.617087643162369	1	1	1	1	1
ID0610	3	108897541	108949140	0.515175618913946	0.72019306756147	0.534347826086957	0.475935828877005	0.731282771353434	1	1	1	1	1
ID0611	3	108969821	109249961	0.607284566404335	0.72019306756147	0.534347826086957	0.999999999999997	0.731282771353434	1	1	1	1	1
ID0612	3	109268614	111201223	0.606125632576005	0.999999999999972	0.534347826086957	0.999999999999997	0.731282771353434	1	1	1	1	1
ID0613	3	111219929	111646052	0.607284566404335	0.999999999999972	0.534347826086957	0.999999999999997	0.617087643162369	1	1	1	1	1
ID0614	3	111662002	112238696	0.701326358467734	0.999999999999972	0.534347826086957	0.999999999999997	0.617087643162369	1	1	1	1	1
ID0615	3	112258993	113862887	0.999999999999961	0.999999999999972	0.165454545454547	0.999999999999997	0.617087643162369	1	1	1	1	1
ID0616	3	113894300	114182701	0.912348036629055	0.999999999999978	0.165454545454547	0.999999999999997	0.617087643162369	1	1	1	1	1
ID0617	3	114190700	114925815	0.814102046874164	0.999999999999978	0.165454545454547	0.999999999999997	0.38088661192764	1	1	1	1	1
ID0618	3	114939912	115148126	0.999999999999961	0.999999999999978	0.165454545454547	0.999999999999997	0.886416338474178	1	1	1	1	1
ID0619	3	115148126	115172996	0.999999999999961	0.999999999999978	0.165454545454547	0.999999999999997	0.886416338474178	1	1	1	1	1
ID0620	3	115172996	116717099	0.793547604299659	0.999999999999978	0.165454545454547	1	0.62020463177304	1	1	1	1	1
ID0621	3	116729229	117094527	0.506143943769844	0.999999999999978	0.165454545454547	1	0.342034119443003	1	1	1	1	1
ID0622	3	117101604	117884614	0.594789451600694	0.999999999999972	0.165454545454547	1	0.342034119443003	1	1	1	1	1
ID0623	3	117897944	118838891	0.758929920466035	0.999999999999972	0.165454545454547	0.999999999999997	0.342034119443003	1	1	1	1	1
ID0624	3	118842620	119275625	0.797624980424674	0.999999999999972	0.165454545454547	0.999999999999997	0.342034119443003	1	1	1	1	1
ID0625	3	119305075	119430204	0.758929920466035	0.999999999999972	0.193675889328065	0.999999999999997	0.342034119443003	1	1	1	1	1
ID0626	3	119451694	120473570	0.629520357503885	0.999999999999972	0.193675889328065	0.999999999999997	0.222965064128448	1	1	1	1	1
ID0627	3	120489926	120524847	0.945040630135368	0.999999999999972	0.193675889328065	0.999999999999997	0.588885607455261	1	1	1	1	1
ID0628	3	120533884	121432902	0.999999999999993	0.999999999999972	0.193675889328065	0.999999999999997	0.866894146649427	1	1	1	1	1
ID0629	3	121434977	121641693	0.999999999999993	0.999999999999972	0.193675889328065	0.999999999999997	0.866894146649427	1	1	1	1	1
ID0630	3	121647286	121785631	0.999999999999978	0.999999999999972	0.193675889328065	0.999999999999996	0.866894146649427	1	1	1	1	1
ID0631	3	121806825	122924203	0.99999999999999	0.999999999999972	0.193675889328065	0.999999999999996	0.999999999999996	1	1	1	1	1
ID0632	3	122942782	126095207	0.945605809861581	0.763912900754988	0.193675889328065	0.999999999999996	0.999999999999996	1	1	1	1	1
ID0633	3	126120744	128095652	0.99999999999999	0.763912900754988	0.0888537549407116	0.999999999999996	0.999999999999996	1	1	1	1	1
ID0634	3	128127643	129180589	0.618442012079601	0.763912900754988	0.274308300395257	0.999999999999996	0.50248713019766	1	1	1	1	1
ID0635	3	129195663	129658498	0.780942593872147	0.763912900754988	0.274308300395257	0.999999999999996	0.731282771353434	1	1	1	1	1
ID0636	3	129680366	130968017	0.874803349739512	0.763912900754988	0.274308300395257	0.798436857260384	0.731282771353434	1	1	1	1	1
ID0637	3	130975725	131326495	0.716316901495893	0.257791537667691	0.274308300395257	0.798436857260384	0.731282771353434	1	1	1	1	1
ID0638	3	131342216	131783083	0.652315033898849	0.32456364654506	0.274308300395257	0.798436857260384	0.731282771353434	1	1	1	1	1
ID0639	3	131793628	135291733	0.548938324680539	0.32456364654506	0.274308300395257	0.798436857260385	0.731282771353434	1	1	1	1	1
ID0640	3	135315440	136153468	0.554613162257577	0.32456364654506	0.274308300395257	0.798436857260385	0.617087643162369	1	1	1	1	1
ID0641	3	136168959	137467636	0.740749601541102	0.32456364654506	0.274308300395257	0.798436857260385	0.669435155236374	1	1	1	1	1
ID0642	3	137477175	139070632	0.769601750852775	0.257791537667691	0.274308300395257	0.798436857260385	0.669435155236374	1	1	1	1	1
ID0643	3	139082780	139766782	0.879577555343935	0.336346959876359	0.274308300395257	0.798436857260385	0.669435155236374	1	1	1	1	1
ID0644	3	139769880	140729616	0.999999999999973	0.541713277936172	0.274308300395257	0.798436857260385	0.669435155236374	1	1	1	1	1
ID0645	3	140749765	140761280	0.999999999999961	0.644396436966081	0.274308300395257	0.798436857260385	0.669435155236374	1	1	1	1	1
ID0646	3	140778763	141039349	0.915978272634335	0.644396436966081	0.274308300395257	0.798436857260385	0.436481269596496	1	1	1	1	1
ID0647	3	141049321	141377330	0.862993913762575	0.644396436966081	0.274308300395257	0.798436857260385	0.702767545403154	1	1	1	1	1
ID0648	3	141395519	141426135	0.968417620148475	0.541713277936174	0.274308300395257	0.798436857260385	0.702767545403154	1	1	1	1	1
ID0649	3	141444530	141496974	0.953879699264435	0.414154235206859	0.274308300395257	0.798436857260385	0.702767545403154	1	1	1	1	1
ID0650	3	141519306	141932356	0.830273951242406	0.414154235206859	0.274308300395257	0.798436857260385	0.840475803946324	1	1	1	1	1
ID0651	3	141938492	143290692	0.912996135017094	0.414154235206859	0.274308300395257	0.798436857260385	0.769080359558672	1	1	1	1	1
ID0652	3	143313963	143899145	0.955317638035042	0.414154235206859	0.274308300395257	0.999999999999996	0.769080359558672	1	1	1	1	1
ID0653	3	143908518	147895516	0.999999999999961	0.414154235206859	0.274308300395257	0.999999999999996	0.657832159189224	1	1	1	1	1
ID0654	3	147903488	147945521	0.69360265445903	0.414154235206859	0.274308300395257	0.999999999999997	0.657832159189224	1	1	1	1	1
ID0655	3	147960665	148506993	0.804594171410287	0.414154235206859	0.274308300395257	0.999999999999997	0.79770482384498	1	1	1	1	1
ID0656	3	148513931	148811603	0.798675787482008	0.541713277936174	0.274308300395257	0.999999999999997	0.79770482384498	1	1	1	1	1
ID0657	3	148817518	149519777	0.662438176287594	0.541713277936174	0.274308300395257	0.999999999999997	0.657832159189224	1	1	1	1	1
ID0658	3	149543940	150690566	0.704702464014598	0.737400445759556	0.274308300395257	0.999999999999997	0.657832159189224	1	1	1	1	1
ID0659	3	150714425	151183197	0.649105093614108	0.737400445759556	0.274308300395257	0.999999999999997	0.780317469861408	1	1	1	1	1
ID0660	3	151210190	151381828	0.772217509130351	0.693633853386152	0.274308300395257	0.999999999999997	0.780317469861408	1	1	1	1	1
ID0661	3	151403030	152760119	0.966195880707658	0.693633853386152	0.274308300395257	0.999999999999996	0.780317469861408	1	1	1	1	1
ID0662	3	152782552	155240638	0.99999999999999	0.693633853386152	0.274308300395257	0.999999999999997	0.776305003557507	1	1	1	1	1
ID0663	3	155241740	155585001	0.90315295172675	0.693633853386152	0.274308300395257	0.999999999999997	0.443223401376904	1	1	1	1	1
ID0664	3	155590230	156152976	0.99999999999999	0.693633853386152	0.274308300395257	0.999999999999997	0.571385222820148	1	1	1	1	1
ID0665	3	156157738	156305641	0.99999999999999	0.693633853386152	0.274308300395257	0.999999999999997	0.779856845312029	1	1	1	1	1
ID0666	3	156311043	157570795	0.828982882601218	0.737400445759556	0.274308300395257	0.999999999999997	0.779856845312029	1	1	1	1	1
ID0667	3	157587098	158067237	0.963743100534078	0.666700565771754	0.274308300395257	0.999999999999997	0.779856845312029	1	1	1	1	1
ID0668	3	158082506	160724978	0.99999999999999	0.666700565771754	0.274308300395257	1	0.779856845312029	1	1	1	1	1
ID0669	3	160733776	161077630	0.999999999999961	0.666700565771754	0.274308300395257	1	0.895262287637441	1	1	1	1	1
ID0670	3	161097268	161477076	0.999999999999961	0.666700565771754	0.274308300395257	1	0.834165288759285	1	1	1	1	1
ID0671	3	161498506	162193437	0.846231026772012	0.666700565771754	0.274308300395257	1	0.834165288759285	1	1	1	1	1
ID0672	3	162207853	162226821	0.88562638354942	0.666700565771754	0.274308300395257	1	0.737428373868863	1	1	1	1	1
ID0673	3	162237495	163885473	0.846231026772012	0.541713277936174	0.274308300395257	1	0.737428373868863	1	1	1	1	1
ID0674	3	163898428	165322220	0.921027741022218	0.737400445759556	0.274308300395257	1	0.737428373868863	1	1	1	1	1
ID0675	3	165336842	167336554	0.999999999999961	0.760651447957928	0.274308300395257	1	0.737428373868863	1	1	1	1	1
ID0676	3	167349441	168261915	0.999999999999961	0.760651447957928	0.137233201581028	1	0.737428373868863	1	1	1	1	1
ID0677	3	168279812	168801064	0.999999999999961	0.794844098249651	0.137233201581028	1	0.737428373868863	1	1	1	1	1
ID0678	3	168805662	168865151	0.999999999999961	0.794844098249651	0.137233201581028	1	0.503027387788233	1	1	1	1	1
ID0679	3	168871394	170584456	0.946488696732919	0.794844098249651	0.137233201581028	1	0.739554459910411	1	1	1	1	1
ID0680	3	170587800	171404478	0.922165377066083	0.737400445759556	0.137233201581028	1	0.739554459910411	1	1	1	1	1
ID0681	3	171421901	172222186	0.999999999999961	0.760651447957928	0.137233201581028	1	0.739554459910411	1	1	1	1	1
ID0682	3	172234969	172504801	0.922165377066083	0.760651447957928	0.137233201581028	1	1	1	1	1	1	1
ID0683	3	172518086	174252266	0.999999999999961	0.760651447957928	0.137233201581028	1	0.737428373868863	1	1	1	1	1
ID0684	3	174260798	176084276	0.921979214021947	0.760651447957928	0.137233201581028	1	0.737428373868863	1	1	1	1	1
ID0685	3	176092494	177841767	0.999999999999961	0.737400445759556	0.137233201581028	1	0.737428373868863	1	1	1	1	1
ID0686	3	177867194	178893029	0.999999999999961	0.737400445759556	0.137233201581028	1	1	1	1	1	1	1
ID0687	3	178895007	181707788	0.921027741022218	0.737400445759556	0.137233201581028	1	1	1	1	1	1	1
ID0688	3	181734542	182595815	0.796461333356158	0.737400445759556	0.10498023715415	1	1	1	1	1	1	1
ID0689	3	182617906	183908002	0.844778663388511	0.760651447957928	0.10498023715415	1	1	1	1	1	1	1
ID0690	3	183920167	187242776	0.845702187628359	0.760651447957928	0.10498023715415	1	1	1	1	1	1	1
ID0691	3	187250665	187414863	0.893402214616195	0.999999999999975	0.10498023715415	1	1	1	1	1	1	1
ID0692	3	187419728	188474832	0.797217165036655	0.999999999999975	0.10498023715415	1	1	1	1	1	1	1
ID0693	3	188479752	189551420	0.893402214616195	0.999999999999975	0.10498023715415	1	1	1	1	1	1	1
ID0694	3	189552236	189669726	0.845702187628359	0.999999999999975	0.272186394840856	1	1	1	1	1	1	1
ID0695	3	189676157	192302970	0.999999999999961	0.999999999999975	0.272186394840856	1	1	1	1	1	1	1
ID0696	3	192325362	192886861	0.999999999999961	0.999999999999975	0.272186394840856	1	0.737428373868863	1	1	1	1	1
ID0697	3	192911982	194484280	0.999999999999961	0.999999999999975	0.272186394840856	1	0.74486967501428	1	1	1	1	1
ID0698	3	194509192	197852564	0.999999999999961	0.999999999999975	0.272186394840856	1	0.834165288759285	1	1	1	1	1
ID0699	4	69404	1481684	0.410377652577093	0.541713277936172	0.419446640316208	0.999999999999997	0.999999999999991	1	1	1	1	1
ID0700	4	1512321	1790584	0.403358663713418	0.597263183640878	0.419446640316208	0.999999999999997	0.999999999999991	1	1	1	1	1
ID0701	4	1793283	1949791	0.465253637233874	0.597263183640878	0.419446640316208	0.999999999999997	0.999999999999991	1	1	1	1	1
ID0702	4	1957172	2026347	0.4773770533002	0.541713277936172	0.419446640316208	0.999999999999997	0.999999999999991	1	1	1	1	1
ID0703	4	2093257	3062012	0.290545019112746	0.239274902432793	0.419446640316208	0.999999999999997	0.999999999999991	1	1	1	1	1
ID0704	4	3089259	8490530	0.317846620754938	0.239274902432793	0.419446640316208	0.999999999999997	0.999999999999991	1	1	1	1	1
ID0705	4	8536360	8925415	0.129856795627496	0.239274902432793	0.419446640316208	0.999999999999997	0.672027177344197	1	1	1	1	1
ID0706	4	8941255	9626262	0.177820889366651	0.541713277936172	0.419446640316208	0.999999999999997	0.672027177344197	1	1	1	1	1
ID0707	4	9688484	9773296	0.233236438284931	0.560650745790047	0.419446640316208	0.999999999999997	0.672027177344197	1	1	1	1	1
ID0708	4	9804556	12258122	0.134087001816597	0.560650745790047	0.0525691699604746	0.999999999999997	0.672027177344197	1	1	1	1	1
ID0709	4	12265411	12541537	0.212419356066861	0.560650745790047	0.137233201581029	0.999999999999997	0.672027177344197	1	1	1	1	1
ID0710	4	12546042	16621729	0.179919190595792	0.270135961157628	0.137233201581029	0.999999999999997	0.672027177344197	1	1	1	1	1
ID0711	4	16637714	16839420	0.255443823683503	0.270135961157628	0.137233201581029	0.999999999999997	0.933066770886565	1	1	1	1	1
ID0712	4	16853391	16966580	0.282022342472131	0.21776567968518	0.137233201581029	0.999999999999997	0.933066770886565	1	1	1	1	1
ID0713	4	16977126	18749516	0.374652175101057	0.21776567968518	0.137233201581029	0.576470588235293	0.933066770886565	1	1	1	1	1
ID0714	4	18773006	19598710	0.325996562992384	0.21776567968518	0.338814229249014	0.576470588235293	0.933066770886565	1	1	1	1	1
ID0715	4	19609939	19861072	0.432466752775428	0.21776567968518	0.338814229249014	0.576470588235293	0.999999999999991	1	1	1	1	1
ID0716	4	19876217	24776622	0.509031105984497	0.21776567968518	0.338814229249014	0.576470588235293	0.999999999999991	1	1	1	1	1
ID0717	4	24794797	30814956	0.559461367780804	0.232085678525302	0.338814229249014	0.576470588235293	0.999999999999991	1	1	1	1	1
ID0718	4	30843656	31566925	0.31343809545149	0.232085678525302	0.338814229249014	0.576470588235293	0.999999999999991	1	1	1	1	1
ID0719	4	31581408	32162911	0.379482853350528	0.232085678525302	0.338814229249014	0.576470588235293	0.999999999999991	1	1	1	1	1
ID0720	4	32187861	34734320	0.652878643121298	0.232085678525302	0.242055335968381	0.999999999999997	0.999999999999991	1	1	1	1	1
ID0721	4	34760914	35339540	0.559461367780804	0.232085678525302	0.242055335968381	0.999999999999997	0.999999999999991	1	1	1	1	1
ID0722	4	35356691	35415400	0.584266096208847	0.232085678525302	0.242055335968381	0.999999999999997	0.999999999999991	1	1	1	1	1
ID0723	4	35425258	36902483	0.45139607878542	0.0470618662569113	0.242055335968381	0.999999999999997	0.999999999999991	1	1	1	1	1
ID0724	4	36915898	38156178	0.377555422561446	0.0470618662569113	0.242055335968381	0.999999999999997	0.938093377025515	1	1	1	1	1
ID0725	4	38167985	38651997	0.501697516683343	0.0470618662569113	0.242055335968381	0.576470588235293	0.938093377025515	1	1	1	1	1
ID0726	4	38664324	39965810	0.407775170242053	0.18255300050965	0.242055335968381	0.576470588235293	0.938093377025515	1	1	1	1	1
ID0727	4	39989369	40589717	0.364433452623608	0.18255300050965	0.242055335968381	0.576470588235293	0.946347593422109	1	1	1	1	1
ID0728	4	40600905	40618836	0.309965110147682	0.18255300050965	0.242055335968381	0.576470588235293	0.736444318564798	1	1	1	1	1
ID0729	4	40638307	40831652	0.407595968988355	0.18255300050965	0.242055335968381	0.576470588235293	0.948753061943143	1	1	1	1	1
ID0730	4	40839813	40994063	0.571013023441094	0.18255300050965	0.758102766798426	0.576470588235293	0.948753061943143	1	1	1	1	1
ID0731	4	41008990	41284737	0.511341164156387	0.155494141871846	0.758102766798426	0.576470588235293	0.948753061943143	1	1	1	1	1
ID0732	4	41284737	41300380	0.511341164156387	0.155494141871846	0.758102766798426	0.576470588235293	0.948753061943143	1	1	1	1	1
ID0733	4	41300380	41940132	0.794139615100727	0.155494141871846	0.758102766798426	0.576470588235293	0.948753061943143	1	1	1	1	1
ID0734	4	41951250	42022237	0.703968201672625	0.155494141871846	0.758102766798426	0.576470588235293	0.948753061943143	1	1	1	1	1
ID0735	4	42038846	42313060	0.679635934558576	0.155494141871846	0.758102766798426	0.576470588235293	0.948753061943145	1	1	1	1	1
ID0736	4	42336312	42673990	0.848131368153785	0.155494141871846	0.758102766798426	0.576470588235293	0.752916548654498	1	1	1	1	1
ID0737	4	42688904	42714879	0.851621836387639	0.155494141871846	0.758102766798426	0.576470588235293	0.700526711360969	1	1	1	1	1
ID0738	4	42721872	42758455	0.830086839060554	0.135282486366073	0.758102766798426	0.576470588235293	0.700526711360969	1	1	1	1	1
ID0739	4	42769757	43277125	0.542292474848851	0.0640214962196369	0.758102766798426	0.576470588235293	0.700526711360969	1	1	1	1	1
ID0740	4	43293318	43344494	0.415113172526103	0.0640214962196369	0.758102766798426	0.999999999999997	0.700526711360969	1	1	1	1	1
ID0741	4	43365592	43844735	0.395430760603869	0.0640214962196369	0.419446640316208	0.999999999999997	0.700526711360969	1	1	1	1	1
ID0742	4	43849786	44020423	0.381786699244104	0.0640214962196369	0.419446640316208	0.999999999999997	0.909521089498832	1	1	1	1	1
ID0743	4	44041667	44528388	0.348285205671071	0.0640214962196369	0.419446640316208	0.999999999999997	0.744039924240142	1	1	1	1	1
ID0744	4	44545381	44601764	0.303888783909994	0.0499937422538029	0.419446640316208	0.999999999999997	0.744039924240142	1	1	1	1	1
ID0745	4	44612959	45215941	0.271424025786802	0.0499937422538029	0.419446640316208	0.999999999999997	0.947088356432063	1	1	1	1	1
ID0746	4	45238457	45413907	0.234973981960521	0.0384651858336061	0.419446640316208	0.999999999999997	0.947088356432063	1	1	1	1	1
ID0747	4	45430867	45452366	0.1525144620213	0.0384651858336061	0.419446640316208	0.999999999999997	0.758987463548082	1	1	1	1	1
ID0748	4	45452366	45629568	0.120702996884785	0.0384651858336061	1	0.999999999999997	0.616272577243242	1	1	1	1	1
ID0749	4	45646269	46060911	0.124832230792102	0.0384651858336061	1	0.999999999999997	0.616272577243242	1	1	1	1	1
ID0750	4	46076973	46251393	0.120702996884785	0.0384651858336061	1	0.999999999999997	0.588779408763013	1	1	1	1	1
ID0751	4	46252066	46278019	0.10062994402448	0.0384651858336061	1	0.999999999999997	0.607767188768298	1	1	1	1	1
ID0752	4	46286881	46940376	0.0512624038600001	0.0384651858336061	1	0.813410119292471	0.607767188768298	1	1	1	1	1
ID0753	4	46944234	48094275	0.0878749254860547	0.0384651858336061	1	0.813410119292471	0.761243170458084	1	1	1	1	1
ID0754	4	48109455	48133697	0.118866763719881	0.0818835029361327	1	0.813410119292471	0.761243170458084	1	1	1	1	1
ID0755	4	48148435	48350757	0.131071556724451	0.0818835029361327	1	0.813410119292471	0.891628852668607	1	1	1	1	1
ID0756	4	48369395	49092454	0.231587688271826	0.0818835029361327	1	0.999999999999997	0.891628852668607	1	1	1	1	1
ID0757	4	52684891	53967109	0.613474368993564	0.497975708502015	1	0.771945701357464	0.566725657804635	1	1	1	1	1
ID0758	4	53986846	54558299	0.638358675378656	0.497975708502015	1	0.771945701357464	0.999999999999996	1	1	1	1	1
ID0759	4	54575432	55145258	0.549164127256624	0.497975708502015	1	0.771945701357464	0.853963863752514	1	1	1	1	1
ID0760	4	55149258	55818909	0.584181859494726	0.497975708502015	1	0.771945701357464	0.999999999999992	1	1	1	1	1
ID0761	4	55840120	56261089	0.492734306322439	0.497975708502015	1	0.771945701357464	0.882106244175204	1	1	1	1	1
ID0762	4	56276334	57116087	0.371415821277266	0.497975708502015	1	0.771945701357464	0.778536535619562	1	1	1	1	1
ID0763	4	57134800	57147042	0.348299558319257	0.497975708502015	1	0.771945701357464	0.26575711024772	1	1	1	1	1
ID0764	4	57165323	58239085	0.348459313703977	0.497975708502015	1	0.771945701357464	0.387263852218376	1	1	1	1	1
ID0765	4	58266530	58604981	0.227747136809306	0.497975708502015	1	0.771945701357464	0.610818415091133	1	1	1	1	1
ID0766	4	58614509	58860052	0.130293831952698	0.497975708502015	0.548458498023715	0.771945701357464	0.610818415091133	1	1	1	1	1
ID0767	4	58883326	59008412	0.185700478133831	0.606521501258332	0.548458498023715	0.771945701357464	0.610818415091133	1	1	1	1	1
ID0768	4	59026993	60053689	0.296846957396924	0.606521501258332	1	0.771945701357464	0.610818415091133	1	1	1	1	1
ID0769	4	60069563	61006408	0.373426642040854	0.606521501258332	1	0.771945701357464	0.706575541058297	1	1	1	1	1
ID0770	4	61022893	61264831	0.525749712300879	0.606521501258332	1	0.999999999999997	0.706575541058297	1	1	1	1	1
ID0771	4	61269938	64440140	0.373426642040854	0.606521501258332	1	0.771945701357464	0.706575541058297	1	1	1	1	1
ID0772	4	64462407	65089961	0.380290878367717	0.606521501258332	1	0.771945701357464	0.706575541058297	1	1	1	1	1
ID0773	4	65108608	65351771	0.373426642040854	0.606521501258332	1	0.771945701357464	0.706575541058297	1	1	1	1	1
ID0774	4	65378005	66359663	0.202061704119345	0.606521501258332	0.419446640316208	0.771945701357464	0.706575541058297	1	1	1	1	1
ID0775	4	66364374	67239293	0.158634674175112	0.606521501258332	0.419446640316208	0.771945701357464	0.610818415091133	1	1	1	1	1
ID0776	4	67262225	67672936	0.205373410143393	0.606521501258332	0.419446640316208	0.771945701357464	0.610818415091133	1	1	1	1	1
ID0777	4	67698870	68325226	0.185700478133831	0.606521501258332	0.548458498023715	0.771945701357464	0.610818415091133	1	1	1	1	1
ID0778	4	68335971	68358331	0.130293831952698	0.606521501258332	0.548458498023715	0.771945701357464	0.641134597923186	1	1	1	1	1
ID0779	4	68374378	69169706	0.177743576648541	0.606521501258332	0.596837944664032	0.771945701357464	0.641134597923186	1	1	1	1	1
ID0780	4	69889306	70383991	0.284362183091958	0.606521501258332	0.596837944664032	0.771945701357464	0.815426550020539	1	1	1	1	1
ID0781	4	70386623	72756782	0.349332090498129	0.693961167645363	0.596837944664032	0.771945701357464	0.815426550020539	1	1	1	1	1
ID0782	4	72767478	73230836	0.464842028321088	0.693961167645363	1	0.771945701357464	0.815426550020539	1	1	1	1	1
ID0783	4	73241198	75768292	0.349332090498129	0.693961167645363	0.596837944664032	0.771945701357464	0.815426550020539	1	1	1	1	1
ID0784	4	75771799	76393189	0.263022720586148	0.693961167645363	0.596837944664032	0.771945701357464	0.74304480493056	1	1	1	1	1
ID0785	4	76398366	76580894	0.118247968597313	0.693961167645363	0.596837944664032	0.771945701357464	0.36004070549644	1	1	1	1	1
ID0786	4	76594750	77014749	0.21393205390702	0.693961167645363	0.596837944664032	0.771945701357464	0.560099944215625	1	1	1	1	1
ID0787	4	77030929	77063014	0.304349592106533	0.693961167645363	1	0.771945701357464	0.560099944215625	1	1	1	1	1
ID0788	4	77076451	78265337	0.164589332253078	0.693961167645363	0.322687747035574	0.771945701357464	0.560099944215625	1	1	1	1	1
ID0789	4	78278877	78335569	0.304349592106533	0.693961167645363	1	0.771945701357464	0.560099944215625	1	1	1	1	1
ID0790	4	78346794	78585574	0.37101761830342	0.693961167645363	1	0.771945701357464	0.801228592329814	1	1	1	1	1
ID0791	4	78597444	78929167	0.324805524466876	0.693961167645363	1	0.771945701357464	0.478924196721749	1	1	1	1	1
ID0792	4	78942760	80393129	0.269517443874673	0.693961167645363	1	0.364705882352941	0.478924196721749	1	1	1	1	1
ID0793	4	80407869	81918942	0.154027717500799	0.693961167645363	0.322687747035574	0.364705882352941	0.478924196721749	1	1	1	1	1
ID0794	4	81943068	82431538	0.215360230253042	0.999999999999972	0.322687747035574	0.364705882352941	0.478924196721749	1	1	1	1	1
ID0795	4	82445386	82773619	0.310401094986447	0.999999999999972	0.322687747035574	0.717647058823527	0.478924196721749	1	1	1	1	1
ID0796	4	82786911	84042219	0.406276187437486	0.999999999999972	0.322687747035574	0.717647058823527	0.478924196721749	1	1	1	1	1
ID0797	4	84054211	84801771	0.472130124229821	0.999999999999972	0.322687747035574	0.717647058823527	0.597487899467878	1	1	1	1	1
ID0798	4	84826563	86243158	0.36312300066428	0.999999999999972	0.322687747035574	0.717647058823527	0.359057794298911	1	1	1	1	1
ID0799	4	86264178	86353867	0.327564541624848	0.999999999999972	0.758102766798426	0.717647058823527	0.359057794298911	1	1	1	1	1
ID0800	4	86366177	87780584	0.39960973954119	0.999999999999972	0.758102766798426	0.999999999999996	0.359057794298911	1	1	1	1	1
ID0801	4	87800577	88454184	0.397056679389648	0.999999999999972	0.758102766798426	0.999999999999996	0.379914953886031	1	1	1	1	1
ID0802	4	88468852	89140356	0.27694205128718	0.424441254781799	0.758102766798426	0.999999999999996	0.379914953886031	1	1	1	1	1
ID0803	4	89165405	90943785	0.387803803587916	0.424441254781799	0.758102766798426	0.999999999999996	0.668570283297756	1	1	1	1	1
ID0804	4	90971800	92758836	0.376803164292351	0.467646736996565	0.758102766798426	0.999999999999996	0.668570283297756	1	1	1	1	1
ID0805	4	92779035	94290979	0.234579360977745	0.467646736996565	0.758102766798426	0.999999999999996	0.3381226387678	1	1	1	1	1
ID0806	4	94290979	94316763	0.234579360977745	0.467646736996565	0.758102766798426	0.999999999999996	0.3381226387678	1	1	1	1	1
ID0807	4	94316763	98638894	0.243295900152529	0.79484409824965	1	0.999999999999996	0.3381226387678	1	1	1	1	1
ID0808	4	98653387	98903735	0.157680388136804	0.79484409824965	1	0.999999999999996	0.216337271643167	1	1	1	1	1
ID0809	4	98928293	99467001	0.232355118082471	0.79484409824965	1	0.999999999999997	0.216337271643167	1	1	1	1	1
ID0810	4	99468567	99583639	0.25032792840079	0.814697895193229	1	0.999999999999997	0.216337271643167	1	1	1	1	1
ID0811	4	99601941	101107168	0.239937935805768	0.814697895193229	1	0.999999999999997	0.167775205683994	1	1	1	1	1
ID0812	4	101119925	101133509	0.328119068240566	0.999999999999978	1	0.999999999999997	0.167775205683994	1	1	1	1	1
ID0813	4	101143868	101492780	0.457437357037944	0.999999999999974	1	0.999999999999997	0.167775205683994	1	1	1	1	1
ID0814	4	101508622	102777778	0.426890519887773	0.999999999999974	1	0.999999999999997	0.167775205683994	1	1	1	1	1
ID0815	4	102783351	102818960	0.572292933252365	0.999999999999974	1	0.999999999999997	0.167775205683994	1	1	1	1	1
ID0816	4	102839287	103670544	0.649786894760574	0.999999999999974	1	0.999999999999997	0.335347583400976	1	1	1	1	1
ID0817	4	103685471	103974122	0.657456930647064	0.999999999999974	1	0.999999999999997	0.337578290192306	1	1	1	1	1
ID0818	4	103984111	104798439	0.803747547618005	0.999999999999974	0.564584980237159	0.999999999999997	0.337578290192306	1	1	1	1	1
ID0819	4	104819434	104852661	0.757116889313944	0.999999999999974	1	0.999999999999997	0.337578290192306	1	1	1	1	1
ID0820	4	104855554	106294756	0.674991285000482	0.999999999999974	1	0.999999999999997	0.216337271643167	1	1	1	1	1
ID0821	4	106308718	107502557	0.556050261471018	0.999999999999978	1	0.999999999999997	0.216337271643167	1	1	1	1	1
ID0822	4	107521346	107573281	0.561300523038219	0.999999999999978	1	0.999999999999997	0.18788804377236	1	1	1	1	1
ID0823	4	107590432	109385403	0.487507280990679	0.999999999999978	1	0.999999999999997	0.18788804377236	1	1	1	1	1
ID0824	4	109404144	110223320	0.619871743327844	0.999999999999978	0.782292490118584	0.999999999999997	0.18788804377236	1	1	1	1	1
ID0825	4	110234264	111006785	0.669739572290094	0.999999999999974	0.782292490118584	0.999999999999997	0.18788804377236	1	1	1	1	1
ID0826	4	111026520	111878160	0.609911179680463	0.999999999999974	0.782292490118584	0.999999999999997	0.0752794592668965	1	1	1	1	1
ID0827	4	111903741	120535019	0.453974220244471	0.999999999999975	0.782292490118584	0.999999999999997	0.0752794592668965	1	1	1	1	1
ID0828	4	120563833	120983259	0.383780249961597	0.999999999999975	0.782292490118584	0.999999999999997	0.0752794592668965	1	1	1	1	1
ID0829	4	121041286	121641306	0.587326136230168	0.999999999999975	0.782292490118584	0.999999999999997	0.193916962830788	1	1	1	1	1
ID0830	4	121645599	124061369	0.481603646940561	0.999999999999975	0.782292490118584	0.999999999999997	0.0625270171454957	1	1	1	1	1
ID0831	4	124082221	124337522	0.44717582992352	0.829036748541373	0.782292490118584	0.999999999999997	0.0625270171454957	1	1	1	1	1
ID0832	4	124344717	125619223	0.436792722016428	0.829036748541373	0.782292490118584	0.999999999999997	0.0683273589627054	1	1	1	1	1
ID0833	4	125639688	126847383	0.394363899856651	0.829036748541373	0.782292490118584	0.999999999999997	0.0747929975385318	1	1	1	1	1
ID0834	4	126850646	131596752	0.436792722016428	0.829036748541373	0.782292490118584	0.999999999999997	0.0683273589627054	1	1	1	1	1
ID0835	4	131604311	133884885	0.282934998479506	0.829036748541373	0.782292490118584	0.999999999999997	0.0197414289248353	1	1	1	1	1
ID0836	4	133895722	134443645	0.378000171147281	0.829036748541373	0.782292490118584	0.999999999999997	0.0469942677087874	1	1	1	1	1
ID0837	4	134450884	136399011	0.419554992199343	0.829036748541373	0.782292490118584	0.999999999999997	0.0573590039689628	1	1	1	1	1
ID0838	4	136408503	136477559	0.437110120958194	0.999999999999975	0.782292490118584	0.999999999999997	0.0573590039689628	1	1	1	1	1
ID0839	4	136503921	136828990	0.430658180201058	0.999999999999975	0.782292490118584	0.999999999999997	0.0678134864564229	1	1	1	1	1
ID0840	4	136843321	137154796	0.453279863487517	0.999999999999975	0.782292490118584	0.999999999999997	0.0871131420630863	1	1	1	1	1
ID0841	4	137169974	138541971	0.670136388908688	0.999999999999975	0.782292490118584	0.999999999999997	0.0871131420630863	1	1	1	1	1
ID0842	4	138545103	138831486	0.578160322544644	0.829036748541373	0.782292490118584	0.999999999999997	0.0871131420630863	1	1	1	1	1
ID0843	4	138855571	139986393	0.583041457429012	0.829036748541373	0.782292490118584	0.999999999999997	0.0762435405371998	1	1	1	1	1
ID0844	4	140006680	142024322	0.617153295633671	0.829036748541373	0.782292490118584	0.999999999999997	0.0765301452731932	1	1	1	1	1
ID0845	4	142042112	142129769	0.714815627112765	0.999999999999975	0.782292490118584	0.999999999999997	0.0765301452731932	1	1	1	1	1
ID0846	4	142153343	142968081	0.488557454985445	0.999999999999975	0.782292490118584	0.999999999999997	0.0765301452731932	1	1	1	1	1
ID0847	4	142980610	143332611	0.63605613646298	0.999999999999975	0.782292490118584	0.999999999999997	0.166970841809551	1	1	1	1	1
ID0848	4	143334048	143742567	0.735871836769512	0.480271715565821	0.782292490118584	0.999999999999997	0.166970841809551	1	1	1	1	1
ID0849	4	143759302	143775703	0.577877160835885	0.480271715565821	0.782292490118584	0.999999999999997	0.174778635552594	1	1	1	1	1
ID0850	4	143775703	143777552	0.577877160835885	0.480271715565821	0.782292490118584	0.999999999999997	0.174778635552594	1	1	1	1	1
ID0851	4	143777552	145636732	0.764202435062029	0.480271715565821	0.782292490118584	0.999999999999997	0.7774403992424	1	1	1	1	1
ID0852	4	145653694	146414267	0.755926068618605	0.480271715565821	1	0.999999999999997	0.7774403992424	1	1	1	1	1
ID0853	4	146425455	148200205	0.714476432745773	0.480271715565821	1	0.999999999999997	0.384965343541538	1	1	1	1	1
ID0854	4	148208230	148306058	0.838305366994165	0.622513140779374	1	0.999999999999997	0.384965343541538	1	1	1	1	1
ID0855	4	148312880	148687610	0.680804976910794	0.218157476361804	1	0.999999999999997	0.384965343541538	1	1	1	1	1
ID0856	4	148700028	149925365	0.767961923767058	0.218157476361804	1	0.999999999999997	0.440452020429772	1	1	1	1	1
ID0857	4	149934594	150146736	0.819340593177516	0.218157476361804	1	0.999999999999997	0.440452020429772	1	1	1	1	1
ID0858	4	150174374	150205038	0.846726357232912	0.386738272187175	1	0.999999999999997	0.440452020429772	1	1	1	1	1
ID0859	4	150233792	150933554	0.935175751326873	0.814697895193229	1	0.999999999999997	0.440452020429772	1	1	1	1	1
ID0860	4	150953848	151204693	0.999999999999961	0.814697895193229	1	0.999999999999997	0.373835526293811	1	1	1	1	1
ID0861	4	151216870	151693149	0.965587853472066	0.814697895193229	1	0.999999999999997	0.797169828337791	1	1	1	1	1
ID0862	4	151712054	152580516	0.873955509810508	0.386738272187175	1	0.999999999999997	0.797169828337791	1	1	1	1	1
ID0863	4	152610587	152681952	0.822558923634913	0.119244490761514	1	0.999999999999997	0.703499858385402	1	1	1	1	1
ID0864	4	152685171	159403257	0.877911882764883	0.119244490761514	1	0.999999999999997	0.6231543574486	1	1	1	1	1
ID0865	4	159415565	160350425	0.936555061672439	0.246012125269086	1	0.999999999999997	0.6231543574486	1	1	1	1	1
ID0866	4	160354491	160837701	0.882139157369304	0.246012125269086	1	0.999999999999997	0.762799886708321	1	1	1	1	1
ID0867	4	160859186	166764043	0.969284267228087	0.414792219745766	1	0.999999999999997	0.762799886708321	1	1	1	1	1
ID0868	4	166777704	166855471	0.884643041414271	0.439773012528416	1	0.999999999999997	0.762799886708321	1	1	1	1	1
ID0869	4	166875438	169563449	0.939200545418592	0.439773012528416	1	0.999999999999997	0.563760439791114	1	1	1	1	1
ID0870	4	169576516	170188264	0.840658861696133	0.287149801081684	1	0.999999999999997	0.563760439791114	1	1	1	1	1
ID0871	4	170208954	172884795	0.863844335158201	0.367939287443922	1	0.999999999999997	0.563760439791114	1	1	1	1	1
ID0872	4	172929754	174235624	0.913828627075578	0.591572997145738	1	0.999999999999997	0.563760439791114	1	1	1	1	1
ID0873	4	174242277	176551268	0.969531575865547	0.591572997145738	1	0.999999999999997	0.50914399910126	1	1	1	1	1
ID0874	4	176582766	177565723	0.96966347380552	0.591572997145738	1	0.999999999999997	0.6231543574486	1	1	1	1	1
ID0875	4	177591869	178644692	0.939200545418592	0.367939287443922	1	0.999999999999997	0.6231543574486	1	1	1	1	1
ID0876	4	178663167	181621615	0.96966347380552	0.591572997145738	1	0.999999999999997	0.6231543574486	1	1	1	1	1
ID0877	4	181638467	181663616	0.999999999999961	0.591572997145738	1	0.999999999999997	0.6231543574486	1	1	1	1	1
ID0878	4	181678544	182179087	0.999999999999961	0.591572997145738	0.732639900145622	0.999999999999997	0.6231543574486	1	1	1	1	1
ID0879	4	182185718	182435765	0.908146274600673	0.591572997145738	0.732639900145622	0.999999999999997	0.369356584498554	1	1	1	1	1
ID0880	4	182451609	183296575	0.967236551709937	0.591572997145738	1	0.999999999999997	0.369356584498554	1	1	1	1	1
ID0881	4	183313875	186353670	0.965721176908636	0.685077703653541	1	0.999999999999997	0.369356584498554	1	1	1	1	1
ID0882	4	186379735	186397351	0.999999999999961	0.685077703653541	1	0.999999999999997	0.6231543574486	1	1	1	1	1
ID0883	4	186411951	186606593	0.966515509638062	0.685077703653541	1	0.999999999999997	0.79574434688772	1	1	1	1	1
ID0884	4	186623405	187361302	0.97636388915628	0.749811731235863	1	0.999999999999997	0.850651780520053	1	1	1	1	1
ID0885	4	187382294	187512839	0.933047382323247	0.685077703653541	1	0.999999999999997	0.850651780520053	1	1	1	1	1
ID0886	4	187515047	188194760	0.850585372795424	0.685077703653541	1	0.999999999999997	0.421827100796712	1	1	1	1	1
ID0887	4	188209182	189345908	0.89637015595974	0.749811731235863	1	0.999999999999997	0.421827100796712	1	1	1	1	1
ID0888	4	189362847	190915650	0.850585372795424	0.685077703653541	1	0.999999999999997	0.421827100796712	1	1	1	1	1
ID0889	5	38139	1362757	0.279595107785177	0.572040376993922	0.349423757021011	0.697655285890579	0.659800178376375	1	1	1	1	1
ID0890	5	1364439	2019750	0.40457405388685	0.572040376993922	0.349423757021011	0.697655285890579	0.416134042830374	1	1	1	1	1
ID0891	5	2031071	2630823	0.434293668032923	0.572040376993922	0.549448720615768	0.697655285890579	0.416134042830374	1	1	1	1	1
ID0892	5	2655990	4093870	0.40457405388685	0.572040376993922	0.349423757021011	0.697655285890579	0.416134042830374	1	1	1	1	1
ID0893	5	4112464	4132942	0.443082091719805	0.572040376993922	0.650160183066358	0.697655285890579	0.416134042830374	1	1	1	1	1
ID0894	5	4143900	4162340	0.40457405388685	0.572040376993922	0.650160183066358	0.314685314685314	0.416134042830374	1	1	1	1	1
ID0895	5	4205074	4780629	0.401543729962315	0.572040376993922	0.650160183066358	0.314685314685314	0.556622473418915	1	1	1	1	1
ID0896	5	4793820	6301470	0.489137717342522	0.572040376993922	0.650160183066358	0.475935828877005	0.556622473418915	1	1	1	1	1
ID0897	5	6311100	7894395	0.468187287487495	0.565863640167029	0.650160183066358	0.475935828877005	0.556622473418915	1	1	1	1	1
ID0898	5	7899419	8685711	0.444968730956744	0.565863640167029	0.809178281672562	0.475935828877005	0.556622473418915	1	1	1	1	1
ID0899	5	8704021	9738382	0.468187287487495	0.565863640167029	0.650160183066358	0.475935828877005	0.556622473418915	1	1	1	1	1
ID0900	5	9748246	11666361	0.587827062442752	0.565863640167029	0.745571042230079	0.475935828877005	0.556622473418915	1	1	1	1	1
ID0901	5	11685818	11837970	0.444968730956744	0.565863640167029	0.745571042230079	0.314685314685314	0.556622473418915	1	1	1	1	1
ID0902	5	11855867	13976204	0.575923040976229	0.594982542350947	0.745571042230079	0.314685314685314	0.556622473418915	1	1	1	1	1
ID0903	5	13992539	15067782	0.432097515398532	0.594982542350947	0.809178281672562	0.314685314685314	0.556622473418915	1	1	1	1	1
ID0904	5	15081327	15836534	0.575923040976229	0.594982542350947	0.745571042230079	0.314685314685314	0.556622473418915	1	1	1	1	1
ID0905	5	15854098	16302133	0.495220846164725	0.594982542350947	0.745571042230079	0.314685314685314	0.612653699305534	1	1	1	1	1
ID0906	5	16326795	17418256	0.432677283553549	0.565863640167029	0.745571042230079	0.314685314685314	0.612653699305534	1	1	1	1	1
ID0907	5	17426779	18563061	0.363089075908096	0.565863640167029	0.745571042230079	0.314685314685314	0.765270721221773	1	1	1	1	1
ID0908	5	18585310	20672919	0.449811801011903	0.565863640167029	0.745571042230079	0.689016865487453	0.765270721221773	1	1	1	1	1
ID0909	5	20681581	20808011	0.496666151205465	0.685077703653539	0.745571042230079	0.689016865487453	0.765270721221773	1	1	1	1	1
ID0910	5	20832939	20846352	0.432677283553549	0.359125520116226	0.745571042230079	0.689016865487453	0.765270721221773	1	1	1	1	1
ID0911	5	20865083	22004495	0.321217554735702	0.359125520116226	0.650160183066358	0.689016865487453	0.765270721221773	1	1	1	1	1
ID0912	5	22016945	22329782	0.363089075908096	0.359125520116226	0.650160183066358	0.689016865487453	0.761659501548261	1	1	1	1	1
ID0913	5	22352298	23371163	0.401543729962315	0.359125520116226	0.650160183066358	0.464417935006171	0.761659501548261	1	1	1	1	1
ID0914	5	23389253	24047840	0.518823258860373	0.359125520116226	0.745571042230079	0.464417935006171	0.761659501548261	1	1	1	1	1
ID0915	5	24059579	25389592	0.401543729962315	0.359125520116226	0.650160183066358	0.464417935006171	0.761659501548261	1	1	1	1	1
ID0916	5	25402825	25468315	0.326107783519059	0.222301671218073	0.650160183066358	0.464417935006171	0.761659501548261	1	1	1	1	1
ID0917	5	25471919	26712713	0.33966523817039	0.222301671218073	0.650160183066358	0.464417935006171	0.601762719337801	1	1	1	1	1
ID0918	5	26722431	26886584	0.270415211984438	0.222301671218073	0.650160183066358	0.464417935006171	0.671178386395289	1	1	1	1	1
ID0919	5	26900784	28299216	0.282022342472131	0.222301671218073	0.650160183066358	0.464417935006171	0.798803475332955	1	1	1	1	1
ID0920	5	28316657	28787380	0.409476227377124	0.565863640167029	0.650160183066358	0.464417935006171	0.798803475332955	1	1	1	1	1
ID0921	5	28815962	28853116	0.435839815916839	0.565863640167029	0.745571042230079	0.464417935006171	0.798803475332955	1	1	1	1	1
ID0922	5	28860081	30218153	0.616072995237555	0.594982542350945	0.745571042230079	0.464417935006171	0.798803475332955	1	1	1	1	1
ID0923	5	30231951	31443564	0.528760448097476	0.594982542350945	0.745571042230079	0.464417935006171	0.793380031867237	1	1	1	1	1
ID0924	5	31459743	31682243	0.427025094215856	0.594982542350945	0.745571042230079	0.464417935006171	0.793380031867237	1	1	1	1	1
ID0925	5	31695777	31819180	0.579247900947916	0.999999999999972	0.745571042230079	0.464417935006171	0.793380031867237	1	1	1	1	1
ID0926	5	31841279	32909367	0.536526119690954	0.999999999999972	0.745571042230079	0.464417935006171	0.675931615709142	1	1	1	1	1
ID0927	5	32930052	33261251	0.484407637294651	0.999999999999972	0.745571042230079	0.464417935006171	0.660313862249341	1	1	1	1	1
ID0928	5	33275773	33649220	0.616036937232345	0.999999999999972	0.745571042230079	0.637186343068696	0.660313862249341	1	1	1	1	1
ID0929	5	33668070	34454322	0.419419582722104	0.999999999999972	0.745571042230079	0.637186343068696	0.660313862249341	1	1	1	1	1
ID0930	5	34474736	35240201	0.481216762395578	0.999999999999972	0.672877054295819	0.637186343068696	0.660313862249341	1	1	1	1	1
ID0931	5	35277389	35730729	0.443113515193757	0.760651447957926	0.672877054295819	0.637186343068696	0.686935032919462	1	1	1	1	1
ID0932	5	35741974	35756765	0.459046718621012	0.760651447957926	0.745571042230079	0.637186343068696	0.686935032919462	1	1	1	1	1
ID0933	5	35760810	35775658	0.364646042018123	0.693633853386152	0.745571042230079	0.637186343068696	0.686935032919462	1	1	1	1	1
ID0934	5	35795738	36553515	0.502655069463531	0.693633853386152	0.745571042230079	0.637186343068696	0.999999999999991	1	1	1	1	1
ID0935	5	36571383	36666071	0.721326029041813	0.693633853386152	1	0.637186343068696	0.999999999999991	1	1	1	1	1
ID0936	5	36696029	36728340	0.613797456042892	0.693633853386152	1	0.637186343068696	0.999999999999991	1	1	1	1	1
ID0937	5	36740846	37537053	0.44302300245912	0.693633853386152	1	0.637186343068696	0.999999999999991	1	1	1	1	1
ID0938	5	37539504	37642232	0.334262740589685	0.693633853386152	1	0.637186343068696	0.90771327501027	1	1	1	1	1
ID0939	5	37713302	37733476	0.626881000640108	0.693633853386152	1	0.637186343068696	0.90771327501027	1	1	1	1	1
ID0940	5	37753872	37882172	0.442627247405918	0.693633853386152	1	0.637186343068696	0.759141789175161	1	1	1	1	1
ID0941	5	37909151	38129295	0.303880130379594	0.693633853386152	1	0.637186343068696	0.394831034659603	1	1	1	1	1
ID0942	5	38144274	40695070	0.370675494917597	0.693633853386152	1	0.637186343068696	0.463773562216277	1	1	1	1	1
ID0943	5	40699186	41698513	0.303880130379594	0.666700565771754	1	0.637186343068696	0.463773562216277	1	1	1	1	1
ID0944	5	41723377	41895460	0.333550672947085	0.666700565771754	1	0.637186343068696	0.543501494034766	1	1	1	1	1
ID0945	5	41913951	42039972	0.384550508298346	0.666700565771754	0.625695860203869	0.637186343068696	0.543501494034766	1	1	1	1	1
ID0946	5	42045856	43322467	0.398489200145305	0.666700565771754	0.625695860203869	0.334841628959276	0.543501494034766	1	1	1	1	1
ID0947	5	43337026	43448321	0.384550508298346	0.666700565771754	0.625695860203869	0.334841628959276	0.644138331880268	1	1	1	1	1
ID0948	5	43452657	43504748	0.304975317113164	0.666700565771754	0.625695860203869	0.334841628959276	0.42020703684775	1	1	1	1	1
ID0949	5	43520598	46401271	0.173802486439464	0.666700565771754	0.625695860203869	0.334841628959276	0.166640081159483	1	1	1	1	1
ID0950	5	49441966	51484497	0.142946995207437	0.302469934048872	1	0.163800904977376	0.547186563649298	1	1	1	1	1
ID0951	5	51505665	51743012	0.13554704346822	0.302469934048872	1	0.163800904977376	0.886416338474173	1	1	1	1	1
ID0952	5	51749342	52316172	0.207675734418703	0.302469934048872	1	0.163800904977376	0.999999999999992	1	1	1	1	1
ID0953	5	52337144	52518097	0.198932242326241	0.214095084064118	1	0.163800904977376	0.999999999999992	1	1	1	1	1
ID0954	5	52536046	53045852	0.209066249174088	0.214095084064118	1	0.163800904977376	0.999999999999991	1	1	1	1	1
ID0955	5	53063110	53188821	0.174125105030178	0.096784597713387	1	0.163800904977376	0.999999999999991	1	1	1	1	1
ID0956	5	53213945	53600443	0.130629979747808	0.096784597713387	1	0.163800904977376	0.999999999999992	1	1	1	1	1
ID0957	5	53611507	53693919	0.079853501816927	0.096784597713387	1	0.109502262443439	0.999999999999992	1	1	1	1	1
ID0958	5	53704818	54629979	0.0473256512748514	0.096784597713387	1	0.109502262443439	0.907194179719203	1	1	1	1	1
ID0959	5	54644106	55695116	0.0570208767001601	0.096784597713387	1	0.109502262443439	0.907194179719203	1	1	1	1	1
ID0960	5	55711291	56114526	0.0860293408827376	0.096784597713387	1	0.109502262443439	0.999999999999992	1	1	1	1	1
ID0961	5	56120246	56643050	0.0564473110541835	0.0370998984002068	1	0.109502262443439	0.999999999999992	1	1	1	1	1
ID0962	5	56659057	56828038	0.0426296631612189	0.0370998984002068	1	0.109502262443439	0.907194179719203	1	1	1	1	1
ID0963	5	56837920	56919630	0.0335439867219737	0.0370998984002068	1	0.109502262443439	0.812494363106146	1	1	1	1	1
ID0964	5	56936244	57121242	0.0438791486333085	0.0370998984002068	1	0.109502262443439	0.808029943180103	1	1	1	1	1
ID0965	5	57138990	57762655	0.0749346713791552	0.0370998984002068	1	0.109502262443439	0.999999999999992	1	1	1	1	1
ID0966	5	57763856	57997609	0.0438791486333085	0.0370998984002068	1	0.109502262443439	0.808029943180103	1	1	1	1	1
ID0967	5	58005797	58157467	0.0578384407370397	0.0370998984002068	1	0.109502262443439	0.808029943180103	1	1	1	1	1
ID0968	5	58167380	58548231	0.06647224800165	0.0538087634062848	1	0.109502262443439	0.808029943180103	1	1	1	1	1
ID0969	5	58563005	59280611	0.0749346108590085	0.0538087634062848	1	0.109502262443439	0.815569852388531	1	1	1	1	1
ID0970	5	59307813	59902755	0.0529484698071224	0.0185538501327969	1	0.109502262443439	0.815569852388531	1	1	1	1	1
ID0971	5	59924909	59991531	0.0686017600151586	0.0185538501327969	1	0.109502262443439	0.669869055285594	1	1	1	1	1
ID0972	5	59998236	60044870	0.0692884403007195	0.0185538501327969	1	0.109502262443439	0.550216606161803	1	1	1	1	1
ID0973	5	60063576	64968352	0.0717705766261664	0.0261461574155065	1	0.109502262443439	0.550216606161803	1	1	1	1	1
ID0974	5	64976763	65201824	0.0397033561471067	0.0261461574155065	1	0.109502262443439	0.423270081295678	1	1	1	1	1
ID0975	5	65213066	65984554	0.0288489310704275	0.0261461574155065	1	0.109502262443439	0.547700015453654	1	1	1	1	1
ID0976	5	65997369	66495847	0.0306135121489291	0.0261461574155065	1	0.109502262443439	0.491053846422965	1	1	1	1	1
ID0977	5	66495847	66513022	0.0306135121489291	0.0261461574155065	1	0.109502262443439	0.491053846422965	1	1	1	1	1
ID0978	5	66513022	66807910	0.14000778968343	0.0261461574155065	1	0.109502262443439	0.501573611548433	1	1	1	1	1
ID0979	5	66829119	66973646	0.143948138963147	0.0261461574155065	0.786111920116503	0.109502262443439	0.501573611548433	1	1	1	1	1
ID0980	5	66993280	68047930	0.111306277701986	0.0261461574155065	1	0.109502262443439	0.501573611548433	1	1	1	1	1
ID0981	5	68064764	68828372	0.0949285985235564	0.0261461574155065	1	0.109502262443439	0.501573611548433	1	1	1	1	1
ID0982	5	68828372	70306678	0.0949285985235564	0.0261461574155065	1	0.109502262443439	0.501573611548433	1	1	1	1	1
ID0983	5	70306678	73847044	0.135622177389776	0.0261461574155065	1	0.326203208556149	0.400762155516559	1	1	1	1	1
ID0984	5	73861278	78621668	0.225323865861588	0.0261461574155065	1	0.486877828054298	0.400762155516559	1	1	1	1	1
ID0985	5	78640323	80132784	0.174542141547679	0.0261461574155065	1	0.486877828054298	0.339701770736253	1	1	1	1	1
ID0986	5	80168937	82179418	0.222652010716368	0.0946227398239748	1	0.486877828054298	0.339701770736253	1	1	1	1	1
ID0987	5	82192191	83439277	0.174542141547679	0.0946227398239748	0.794033700852927	0.486877828054298	0.339701770736253	1	1	1	1	1
ID0988	5	83450922	83459109	0.145753784158171	0.0946227398239748	0.794033700852927	0.486877828054298	0.542435538987264	1	1	1	1	1
ID0989	5	83478547	84421373	0.100522193101469	0.0946227398239748	0.794033700852927	0.486877828054298	0.791638356933127	1	1	1	1	1
ID0990	5	84437520	89197681	0.0666227299075971	0.0946227398239748	0.794033700852927	0.486877828054298	0.658605991976404	1	1	1	1	1
ID0991	5	89231292	93798480	0.0576899023702078	0.0946227398239748	0.794033700852927	0.486877828054298	0.62096523664933	1	1	1	1	1
ID0992	5	93803817	96084776	0.0838502758112508	0.0946227398239748	0.794033700852927	0.486877828054298	0.616324845423842	1	1	1	1	1
ID0993	5	96104835	98488261	0.0718734317624058	0.0946227398239748	0.794033700852927	0.486877828054298	0.66784568070207	1	1	1	1	1
ID0994	5	98503919	105131707	0.109041303545723	0.0946227398239748	0.794033700852927	0.486877828054298	0.79574434688772	1	1	1	1	1
ID0995	5	105154242	106861975	0.0827198989985005	0.0946227398239748	0.794033700852927	0.486877828054298	0.850651780520053	1	1	1	1	1
ID0996	5	106884480	107004049	0.0695212040930282	0.0946227398239748	0.294254212606617	0.486877828054298	0.850651780520053	1	1	1	1	1
ID0997	5	107020854	107727764	0.0980211375178472	0.0946227398239748	0.294254212606617	0.813410119292471	0.850651780520053	1	1	1	1	1
ID0998	5	107749584	108154528	0.0827198989985005	0.0946227398239748	0.294254212606617	0.813410119292471	0.66784568070207	1	1	1	1	1
ID0999	5	108168024	108679147	0.126801051350376	0.0946227398239748	0.294254212606617	0.813410119292471	0.530573256940564	1	1	1	1	1
ID1000	5	108700982	108968447	0.287260817539675	0.175534949528751	0.294254212606617	0.813410119292471	0.530573256940564	1	1	1	1	1
ID1001	5	108978712	109018902	0.341571899460073	0.175534949528751	0.294254212606617	0.999999999999996	0.530573256940564	1	1	1	1	1
ID1002	5	109040752	114865876	0.400485510470885	0.175534949528751	0.774229249011864	0.999999999999996	0.530573256940564	1	1	1	1	1
ID1003	5	114865876	114881530	0.400485510470885	0.175534949528751	0.774229249011864	0.999999999999996	0.530573256940564	1	1	1	1	1
ID1004	5	114881530	115051490	0.112745915497879	0.175534949528751	0.774229249011864	0.999999999999996	0.0433264187435487	1	1	1	1	1
ID1005	5	115060230	116497698	0.0494303522399123	0.185644411650597	0.774229249011864	0.999999999999996	0.0433264187435487	1	1	1	1	1
ID1006	5	116516001	116539975	0.134221482673276	0.185644411650597	0.774229249011864	0.999999999999996	0.194669580885844	1	1	1	1	1
ID1007	5	116553253	120339865	0.294538868492658	0.185644411650597	0.774229249011864	0.999999999999996	0.530573256940564	1	1	1	1	1
ID1008	5	120350492	125340067	0.226407502246939	0.185644411650597	0.774229249011864	0.999999999999996	0.66784568070207	1	1	1	1	1
ID1009	5	125354701	129910365	0.202127213380962	0.185644411650597	0.322687747035574	0.999999999999996	0.66784568070207	1	1	1	1	1
ID1010	5	129925322	129997196	0.226407502246939	0.185644411650597	0.322687747035574	0.999999999999996	0.616324845423842	1	1	1	1	1
ID1011	5	130019677	130378027	0.487712878464002	0.185644411650597	0.322687747035574	0.999999999999996	0.871017446812768	1	1	1	1	1
ID1012	5	130393781	130463135	0.472035322578298	0.185644411650597	0.322687747035574	0.999999999999996	0.653468819208532	1	1	1	1	1
ID1013	5	130480104	133422816	0.5196540408238	0.185644411650597	0.322687747035574	0.999999999999997	0.653468819208532	1	1	1	1	1
ID1014	5	133433509	135477721	0.472035322578298	0.185644411650597	0.322687747035574	0.999999999999996	0.653468819208532	1	1	1	1	1
ID1015	5	135498242	137661434	0.487712878464002	0.185644411650597	0.322687747035574	0.999999999999996	0.871017446812768	1	1	1	1	1
ID1016	5	137671058	139440463	0.388257824505593	0.185644411650597	0.322687747035574	0.999999999999996	0.999999999999991	1	1	1	1	1
ID1017	5	139460236	139710507	0.462311738313275	0.185644411650597	0.322687747035574	0.999999999999996	0.660534928699556	1	1	1	1	1
ID1018	5	139710507	139731232	0.462311738313275	0.185644411650597	0.322687747035574	0.999999999999996	0.660534928699556	1	1	1	1	1
ID1019	5	139731232	140057216	0.400393472434458	0.185644411650597	0.322687747035574	0.999999999999996	0.119172453877682	1	1	1	1	1
ID1020	5	140072057	142792484	0.360557214564672	0.185644411650597	0.322687747035574	0.999999999999996	0.188560328960774	1	1	1	1	1
ID1021	5	142807032	142836224	0.373898467397903	0.185644411650597	0.322687747035574	0.999999999999996	0.303999505623535	1	1	1	1	1
ID1022	5	142852051	143547734	0.463330971199618	0.185644411650597	0.322687747035574	0.999999999999996	0.481264534835169	1	1	1	1	1
ID1023	5	143570841	143746369	0.360557214564672	0.0856984200637422	0.322687747035574	0.999999999999996	0.481264534835169	1	1	1	1	1
ID1024	5	143758377	144665996	0.197355759809014	0.0856984200637422	0.322687747035574	0.792677910324968	0.481264534835169	1	1	1	1	1
ID1025	5	144665996	144689908	0.197355759809014	0.0856984200637422	0.322687747035574	0.792677910324968	0.481264534835169	1	1	1	1	1
ID1026	5	144689908	145483679	0.0752181916269265	0.0856984200637422	0.322687747035574	0.792677910324968	0.22567043127666	1	1	1	1	1
ID1027	5	145483679	145499996	0.0752181916269265	0.0856984200637422	0.322687747035574	0.792677910324968	0.22567043127666	1	1	1	1	1
ID1028	5	145499996	146884365	0.360557214564672	0.0856984200637422	0.322687747035574	0.792677910324968	0.46594073495075	1	1	1	1	1
ID1029	5	146895028	148007013	0.463330971199618	0.0856984200637422	0.322687747035574	0.792677910324968	0.478260329294813	1	1	1	1	1
ID1030	5	148020950	149871216	0.691512480550878	0.0856984200637422	0.322687747035574	0.999999999999996	0.478260329294813	1	1	1	1	1
ID1031	5	149886116	150010099	0.664043333540731	0.0856984200637422	0.322687747035574	0.999999999999996	0.429102472884453	1	1	1	1	1
ID1032	5	150033470	150282784	0.289060276077053	0.0856984200637422	0.322687747035574	0.999999999999996	0.482592470111934	1	1	1	1	1
ID1033	5	150291367	151738612	0.227875458384032	0.0856984200637422	0.322687747035574	0.999999999999996	0.260225408946209	1	1	1	1	1
ID1034	5	151751433	151945837	0.179137254753639	0.131683160785324	0.322687747035574	0.999999999999996	0.260225408946209	1	1	1	1	1
ID1035	5	151956214	151972234	0.276509814368086	0.131683160785324	0.322687747035574	0.999999999999996	0.35195501455439	1	1	1	1	1
ID1036	5	151994224	152471589	0.284902273672191	0.131683160785324	0.322687747035574	0.771945701357464	0.35195501455439	1	1	1	1	1
ID1037	5	152493628	153822535	0.292749964925316	0.131683160785324	0.322687747035574	0.771945701357464	0.482592470111934	1	1	1	1	1
ID1038	5	153837908	159322923	0.181997528490173	0.131683160785324	0.322687747035574	0.429864253393665	0.482592470111934	1	1	1	1	1
ID1039	5	159347481	163223193	0.0740961534605109	0.131683160785324	0.596837944664032	0.429864253393665	0.482592470111934	1	1	1	1	1
ID1040	5	163238522	163322231	0.044657620130644	0.131683160785324	0.596837944664032	0.429864253393665	0.281163644764136	1	1	1	1	1
ID1041	5	163350601	163450450	0.0796619344373998	0.131683160785324	0.596837944664032	0.771945701357464	0.281163644764136	1	1	1	1	1
ID1042	5	163462119	167373709	0.0932625282357243	0.131683160785324	0.596837944664032	0.771945701357464	0.491053846422965	1	1	1	1	1
ID1043	5	167391366	167408366	0.129460250739563	0.131683160785324	0.596837944664032	0.999999999999997	0.491053846422965	1	1	1	1	1
ID1044	5	167420296	169314869	0.16660964766158	0.344383505374207	0.596837944664032	0.999999999999997	0.491053846422965	1	1	1	1	1
ID1045	5	169329731	170784640	0.176798805270405	0.344383505374207	0.596837944664032	0.999999999999997	0.423270081295678	1	1	1	1	1
ID1046	5	170784640	170788023	0.176798805270405	0.344383505374207	0.596837944664032	0.999999999999997	0.423270081295678	1	1	1	1	1
ID1047	5	170788023	172084222	0.13833500406752	0.344383505374207	0.596837944664032	0.999999999999997	0.423270081295678	1	1	1	1	1
ID1048	5	172101839	172167974	0.170864691513293	0.47563916294565	0.596837944664032	0.999999999999997	0.423270081295678	1	1	1	1	1
ID1049	5	172185312	172283930	0.176531144310658	0.47563916294565	0.596837944664032	0.999999999999997	0.273972379967343	1	1	1	1	1
ID1050	5	172298997	172549449	0.261238658129394	0.47563916294565	0.596837944664032	0.619909502262444	0.273972379967343	1	1	1	1	1
ID1051	5	172558196	173294176	0.260698430472915	0.47563916294565	0.596837944664032	0.619909502262444	0.214837156761963	1	1	1	1	1
ID1052	5	173333586	173541828	0.233884886505742	0.47563916294565	0.717786561264824	0.619909502262444	0.214837156761963	1	1	1	1	1
ID1053	5	173558600	173620286	0.294134964615882	0.47563916294565	0.717786561264824	0.619909502262444	0.288666122670535	1	1	1	1	1
ID1054	5	173642435	174261760	0.260698430472915	0.47563916294565	0.717786561264824	0.999999999999997	0.288666122670535	1	1	1	1	1
ID1055	5	174270849	174450268	0.33415910173766	0.47563916294565	0.717786561264824	0.999999999999997	0.405438623069493	1	1	1	1	1
ID1056	5	174465590	175652892	0.246045416898064	0.47563916294565	0.717786561264824	0.999999999999997	0.16935975610292	1	1	1	1	1
ID1057	5	175683452	175810837	0.190774355672841	0.47563916294565	0.717786561264824	0.792677910324967	0.16935975610292	1	1	1	1	1
ID1058	5	175836978	176238795	0.220065335310259	0.47563916294565	0.450426461410443	0.792677910324967	0.16935975610292	1	1	1	1	1
ID1059	5	176256716	176475739	0.336638327351283	0.47563916294565	0.450426461410443	0.689016865487453	0.16935975610292	1	1	1	1	1
ID1060	5	176477828	176492557	0.280013214546724	0.356957576771805	0.450426461410443	0.689016865487453	0.16935975610292	1	1	1	1	1
ID1061	5	176495713	176757191	0.381988996721913	0.356957576771805	0.450426461410443	0.689016865487453	0.246746361137789	1	1	1	1	1
ID1062	5	176777022	177482321	0.486284500897904	0.356957576771805	0.450426461410443	0.999999999999997	0.246746361137789	1	1	1	1	1
ID1063	5	177487613	177524504	0.308282002982951	0.356957576771805	0.450426461410443	0.999999999999997	0.246746361137789	1	1	1	1	1
ID1064	5	177536243	178282349	0.354330570933118	0.356957576771805	0.450426461410443	0.999999999999997	0.18623997873904	1	1	1	1	1
ID1065	5	178296936	178400475	0.277127699038854	0.356957576771805	0.450426461410443	0.999999999999997	0.154851791149293	1	1	1	1	1
ID1066	5	178426319	179004674	0.354330570933118	0.356957576771805	0.450426461410443	0.999999999999997	0.18623997873904	1	1	1	1	1
ID1067	5	179016882	179377650	0.540047799844126	0.324309110686812	0.450426461410443	0.999999999999997	0.18623997873904	1	1	1	1	1
ID1068	5	179400446	179498189	0.651930797495375	0.324309110686812	0.450426461410443	0.999999999999997	0.396404214750709	1	1	1	1	1
ID1069	5	179511302	179828925	0.554907679457759	0.324309110686812	0.450426461410443	0.999999999999997	0.303988295799491	1	1	1	1	1
ID1070	5	179847857	180698312	0.469806567790311	0.143110123915072	0.450426461410443	0.999999999999997	0.303988295799491	1	1	1	1	1
ID1071	6	204909	1608948	0.0802960863976155	0.606521501258329	1	0.619909502262442	0.0529266084772202	1	1	1	1	1
ID1072	6	1632299	1942538	0.140494245273896	0.606521501258329	1	0.619909502262442	0.0529266084772202	1	1	1	1	1
ID1073	6	1943154	2272923	0.0802960863976155	0.606521501258329	0.639558976492615	0.619909502262442	0.0529266084772202	1	1	1	1	1
ID1074	6	2318449	2640997	0.0478867277922978	0.999999999999975	0.639558976492615	0.619909502262442	0.0529266084772202	1	1	1	1	1
ID1075	6	2666428	2956743	0.0316956280378932	0.999999999999975	0.639558976492615	0.619909502262442	0.0449624708134162	1	1	1	1	1
ID1076	6	2981772	3150783	0.0526144394152139	0.999999999999975	0.140020802995631	0.619909502262442	0.0449624708134162	1	1	1	1	1
ID1077	6	3175027	3492127	0.0788018001485546	0.999999999999975	0.140020802995631	0.999999999999997	0.0449624708134162	1	1	1	1	1
ID1078	6	3502878	3956160	0.10823133674855	0.999999999999975	0.140020802995631	0.999999999999997	0.093071067672086	1	1	1	1	1
ID1079	6	3989106	4101567	0.0584129836305071	0.999999999999975	0.140020802995631	0.999999999999997	0.093071067672086	1	1	1	1	1
ID1080	6	4125941	4210858	0.0361788694108858	0.999999999999975	0.140020802995631	0.999999999999997	0.037499724418523	1	1	1	1	1
ID1081	6	4228049	4255745	0.0622305319984153	0.999999999999975	0.140020802995631	0.999999999999997	0.0668227960997702	1	1	1	1	1
ID1082	6	4268758	4612197	0.0613703851240802	0.999999999999975	0.140020802995631	0.999999999999997	0.0935847304479122	1	1	1	1	1
ID1083	6	4656956	5513491	0.094404898600943	0.999999999999975	0.221379238610358	0.999999999999997	0.0935847304479122	1	1	1	1	1
ID1084	6	5551232	5622232	0.115581577827816	0.999999999999975	0.0538423132931138	0.999999999999997	0.0935847304479122	1	1	1	1	1
ID1085	6	5649700	5656275	0.274068956207432	0.999999999999975	0.0538423132931138	0.999999999999997	0.231698684223711	1	1	1	1	1
ID1086	6	5661403	5712081	0.210952042789873	0.606521501258329	0.0538423132931138	0.999999999999997	0.231698684223711	1	1	1	1	1
ID1087	6	5725860	5732820	0.258440698591121	0.606521501258329	0.0538423132931138	0.999999999999997	0.33500410427405	1	1	1	1	1
ID1088	6	5735207	5932050	0.328142802226852	0.606521501258329	0.0538423132931138	0.999999999999997	0.460013547884277	1	1	1	1	1
ID1089	6	5947139	6021331	0.324209415454304	0.606521501258329	0.0538423132931138	1	0.460013547884277	1	1	1	1	1
ID1090	6	6037045	6601298	0.421510852742255	0.606521501258329	0.221379238610358	1	0.460013547884277	1	1	1	1	1
ID1091	6	6642795	8767596	0.476919398012557	0.606521501258329	0.221379238610358	1	0.462897637441208	1	1	1	1	1
ID1092	6	8779500	8964947	0.559350515331644	0.431642168484263	0.221379238610358	1	0.462897637441208	1	1	1	1	1
ID1093	6	8968262	10200678	0.379907101303751	0.431642168484263	0.221379238610358	1	0.247892126070216	1	1	1	1	1
ID1094	6	10212460	10324497	0.355244999085852	0.280884122989381	0.221379238610358	1	0.247892126070216	1	1	1	1	1
ID1095	6	10335955	10876036	0.338111402701595	0.280884122989381	0.672877054295819	1	0.247892126070216	1	1	1	1	1
ID1096	6	10906256	12842285	0.313244956043337	0.280884122989381	0.639558976492615	1	0.247892126070216	1	1	1	1	1
ID1097	6	12859556	13149492	0.31185658647783	0.280884122989381	0.639558976492615	1	0.411577713185346	1	1	1	1	1
ID1098	6	13164648	13915051	0.313244956043337	0.431642168484263	0.639558976492615	1	0.411577713185346	1	1	1	1	1
ID1099	6	13929502	14354147	0.266042184930361	0.431642168484263	0.639558976492615	1	0.295231549094905	1	1	1	1	1
ID1100	6	14384556	16647646	0.181733562832822	0.431642168484263	0.639558976492615	1	0.206572042448161	1	1	1	1	1
ID1101	6	16659601	17709551	0.193312987285044	0.431642168484263	0.639558976492615	1	0.346194350781903	1	1	1	1	1
ID1102	6	17746513	18585348	0.215803222593091	0.217565743881529	0.639558976492615	1	0.346194350781903	1	1	1	1	1
ID1103	6	18599675	18780110	0.181238778763944	0.217565743881529	0.639558976492615	1	0.270497606089199	1	1	1	1	1
ID1104	6	18798864	19021288	0.25412418109732	0.217565743881529	0.639558976492615	0.619909502262443	0.270497606089199	1	1	1	1	1
ID1105	6	19038132	19628019	0.264412763431401	0.565816828974724	0.639558976492615	0.619909502262443	0.270497606089199	1	1	1	1	1
ID1106	6	19642528	19976217	0.381621023228881	0.565816828974724	0.639558976492615	0.619909502262443	0.43657019468974	1	1	1	1	1
ID1107	6	19992762	22886837	0.563430124791656	0.565816828974724	0.639558976492615	0.619909502262443	0.601215564841813	1	1	1	1	1
ID1108	6	22901378	23626431	0.456508523196328	0.565816828974724	0.639558976492615	0.619909502262443	0.491419895980518	1	1	1	1	1
ID1109	6	23648433	24405357	0.37193688390786	0.565816828974724	0.355365092573331	0.619909502262443	0.491419895980518	1	1	1	1	1
ID1110	6	24405357	24418348	0.37193688390786	0.565816828974724	0.355365092573331	0.619909502262443	0.491419895980518	1	1	1	1	1
ID1111	6	24418348	25036980	0.522832690534528	0.565816828974724	0.549448720615768	0.619909502262443	0.682633022343812	1	1	1	1	1
ID1112	6	25057429	26318903	0.5517494500928	0.565816828974724	0.549448720615768	0.619909502262443	0.775110817157538	1	1	1	1	1
ID1113	6	26325463	26495099	0.736477569433364	0.565816828974724	1	0.619909502262443	0.775110817157538	1	1	1	1	1
ID1114	6	26505036	27668013	0.576382878654619	0.565816828974724	1	0.619909502262443	0.608254684050014	1	1	1	1	1
ID1115	6	27690174	29287999	0.538237758659275	0.565816828974724	1	1	0.608254684050014	1	1	1	1	1
ID1116	6	29294765	29773158	0.728117236147312	0.565816828974724	1	1	0.910755694515425	1	1	1	1	1
ID1117	6	29780740	31479126	0.655475110441984	1	1	1	0.910755694515425	1	1	1	1	1
ID1118	6	31491103	32167778	0.621981899441258	1	1	1	0.637445008968926	1	1	1	1	1
ID1119	6	32172298	32740411	0.472044896736431	1	1	1	0.355983920189248	1	1	1	1	1
ID1120	6	32774826	32899296	0.143863563501253	1	1	1	0.202713902805509	1	1	1	1	1
ID1121	6	32914613	34625211	0.161181826412083	1	0.717786561264824	1	0.202713902805509	1	1	1	1	1
ID1122	6	34636268	34695081	0.194405188911298	1	0.717786561264824	1	0.236880111152179	1	1	1	1	1
ID1123	6	34713138	35625147	0.304925232009429	1	0.717786561264824	1	0.463773562216277	1	1	1	1	1
ID1124	6	35637341	36027142	0.227683047137469	1	0.717786561264824	1	0.394831034659603	1	1	1	1	1
ID1125	6	36035354	36538201	0.236105128920587	1	0.717786561264824	1	0.394831034659603	1	1	1	1	1
ID1126	6	36546023	37060809	0.165096847137528	1	0.80690659454962	1	0.394831034659603	1	1	1	1	1
ID1127	6	37079062	37415076	0.137241175640575	1	0.80690659454962	1	0.339677012614263	1	1	1	1	1
ID1128	6	37418263	37903660	0.0975103475506888	1	0.80690659454962	1	0.194089917962195	1	1	1	1	1
ID1129	6	37924906	39153541	0.0781373246579276	0.999999999999975	0.80690659454962	1	0.194089917962195	1	1	1	1	1
ID1130	6	39168174	39349530	0.0975103475506888	0.999999999999975	0.717786561264824	1	0.194089917962195	1	1	1	1	1
ID1131	6	39364028	39812681	0.11336059281455	0.999999999999975	0.717786561264824	1	0.273318101193521	1	1	1	1	1
ID1132	6	39813983	39890267	0.0781373246579276	0.999999999999975	0.717786561264824	1	0.132907458266354	1	1	1	1	1
ID1133	6	39911241	40713216	0.257552062497324	0.999999999999975	0.774229249011864	1	0.132907458266354	1	1	1	1	1
ID1134	6	40731370	40852739	0.471618037153703	0.999999999999975	0.774229249011864	1	0.282019861908627	1	1	1	1	1
ID1135	6	40865571	40986623	0.638437784983142	0.999999999999975	0.774229249011864	1	0.406205694014371	1	1	1	1	1
ID1136	6	41006680	41162518	0.810180738280615	0.999999999999975	0.774229249011864	0.576470588235294	0.406205694014371	1	1	1	1	1
ID1137	6	41171314	41275791	0.942678622183911	0.999999999999975	0.774229249011864	0.576470588235294	0.523431440339112	1	1	1	1	1
ID1138	6	41296417	42665490	0.900153882103791	0.999999999999972	0.774229249011864	0.576470588235294	0.523431440339112	1	1	1	1	1
ID1139	6	42674983	42724357	0.831752155534603	0.999999999999972	0.774229249011864	0.576470588235294	0.571966850053613	1	1	1	1	1
ID1140	6	42730289	43210695	0.535189755109203	0.999999999999972	0.774229249011864	0.576470588235294	0.467486396296184	1	1	1	1	1
ID1141	6	43245374	43358362	0.565522013682251	0.999999999999972	0.774229249011864	0.576470588235294	0.458036456924109	1	1	1	1	1
ID1142	6	43372043	43723591	0.554342587953974	0.999999999999975	0.774229249011864	0.576470588235294	0.458036456924109	1	1	1	1	1
ID1143	6	43728193	47732178	0.541073297271589	0.999999999999975	0.80690659454962	0.576470588235294	0.458036456924109	1	1	1	1	1
ID1144	6	47746583	48246863	0.51758666249643	0.999999999999975	1	0.576470588235294	0.458036456924109	1	1	1	1	1
ID1145	6	48280406	48513995	0.999999999999965	0.999999999999975	1	0.576470588235294	0.648236779604964	1	1	1	1	1
ID1146	6	48517140	48670444	0.999999999999965	0.999999999999975	1	0.576470588235294	0.880353545982013	1	1	1	1	1
ID1147	6	48680278	48808196	0.971058629698939	0.999999999999975	0.631637195756191	0.576470588235294	0.880353545982013	1	1	1	1	1
ID1148	6	48822367	49318890	0.999999999999965	0.999999999999975	0.782292490118584	0.576470588235294	0.880353545982013	1	1	1	1	1
ID1149	6	49330830	49466686	0.969311480385145	0.999999999999975	0.782292490118584	0.576470588235294	0.93452184108468	1	1	1	1	1
ID1150	6	49479750	49565269	0.860559496075412	0.999999999999975	0.564584980237159	0.576470588235294	0.93452184108468	1	1	1	1	1
ID1151	6	49580558	51257544	0.906411498190342	0.999999999999975	0.661343873517791	0.576470588235294	0.93452184108468	1	1	1	1	1
ID1152	6	51262936	52888053	0.879753452906294	0.999999999999975	0.661343873517791	0.294117647058823	0.93452184108468	1	1	1	1	1
ID1153	6	52896371	54857680	0.906411498190342	0.999999999999975	0.661343873517791	0.294117647058823	0.8752608002886	1	1	1	1	1
ID1154	6	54863737	57160035	0.879753452906294	0.999999999999975	0.661343873517791	0.294117647058823	0.93452184108468	1	1	1	1	1
ID1155	6	57184113	58770502	0.817794057992432	0.999999999999975	0.564584980237159	0.294117647058823	0.93452184108468	1	1	1	1	1
ID1156	6	61886393	62535877	0.300434229765655	0.999999999999975	0.115023923444976	0.771945701357464	0.553539635297144	1	1	1	1	1
ID1157	6	62550428	62899156	0.530397181728944	0.999999999999975	0.328629082587892	0.771945701357464	0.553539635297144	1	1	1	1	1
ID1158	6	62922557	64448798	0.437707560727797	0.999999999999975	0.199434158518826	0.771945701357464	0.553539635297144	1	1	1	1	1
ID1159	6	64485888	64496268	0.153776234962352	0.999999999999975	0.0613272311212811	0.771945701357464	0.553539635297144	1	1	1	1	1
ID1160	6	64505213	65673104	0.318596583777193	0.999999999999975	0.0613272311212811	0.771945701357464	0.553539635297144	1	1	1	1	1
ID1161	6	65687307	65941128	0.377290430380045	0.999999999999975	0.0613272311212811	0.771945701357464	0.627259517582097	1	1	1	1	1
ID1162	6	65949564	66491725	0.318596583777193	0.999999999999975	0.0613272311212811	0.771945701357464	0.627259517582097	1	1	1	1	1
ID1163	6	66494676	67228452	0.409484217137586	0.999999999999975	0.103630122737674	0.771945701357464	0.627259517582097	1	1	1	1	1
ID1164	6	67239089	67477869	0.594566693239698	0.999999999999975	0.446086956521738	0.771945701357464	0.627259517582097	1	1	1	1	1
ID1165	6	67521508	67724162	0.682989950337081	0.999999999999975	0.691807780320367	0.771945701357464	0.627259517582097	1	1	1	1	1
ID1166	6	67732748	67945205	0.723583446450735	0.999999999999975	0.773455377574375	0.771945701357464	0.627259517582097	1	1	1	1	1
ID1167	6	67977326	68320811	0.971685196460091	0.999999999999975	0.773455377574375	0.999999999999997	0.627259517582097	1	1	1	1	1
ID1168	6	68341788	68352358	0.958612626922161	0.999999999999975	0.773455377574375	0.999999999999997	0.627259517582097	1	1	1	1	1
ID1169	6	68364866	68936532	0.946696883103655	0.999999999999975	0.773455377574375	0.999999999999997	0.553539635297144	1	1	1	1	1
ID1170	6	68980253	70097588	0.878545857565661	0.999999999999975	0.783752860411904	0.999999999999997	0.553539635297144	1	1	1	1	1
ID1171	6	70104023	70280617	0.838641045347011	0.999999999999975	0.701372997711672	0.999999999999997	0.553539635297144	1	1	1	1	1
ID1172	6	70285924	71863731	0.817693698676932	0.999999999999975	0.701372997711672	0.999999999999997	0.512441251039693	1	1	1	1	1
ID1173	6	71912141	72256204	0.782876977334349	0.999999999999975	0.701372997711672	0.999999999999997	0.512441251039693	1	1	1	1	1
ID1174	6	72289651	72405583	0.742016093854099	0.999999999999975	0.627643020594967	0.999999999999997	0.512441251039693	1	1	1	1	1
ID1175	6	72408820	72875322	0.686502803947	0.999999999999975	0.627643020594967	0.999999999999997	0.427330667708866	1	1	1	1	1
ID1176	6	72902964	73186272	0.629398846850141	0.999999999999975	0.452631578947369	0.999999999999997	0.427330667708866	1	1	1	1	1
ID1177	6	73193151	73498054	0.537299162368439	0.999999999999975	0.452631578947369	0.999999999999997	0.427330667708866	1	1	1	1	1
ID1178	6	73524496	74522583	0.335926569505567	0.999999999999975	0.452631578947369	0.771945701357464	0.427330667708866	1	1	1	1	1
ID1179	6	74525643	74543680	0.467801826094208	0.999999999999975	0.452631578947369	0.771945701357464	0.550356852959744	1	1	1	1	1
ID1180	6	74572848	74696703	0.704763948540581	0.999999999999975	0.452631578947369	0.771945701357464	0.834010604480713	1	1	1	1	1
ID1181	6	74710860	74736293	0.45906905305124	0.999999999999975	0.452631578947369	0.771945701357464	0.807966050471752	1	1	1	1	1
ID1182	6	74746560	74767371	0.221144247791727	0.999999999999975	0.452631578947369	0.771945701357464	0.455801467412029	1	1	1	1	1
ID1183	6	74774958	75691488	0.220139977883092	0.999999999999975	0.452631578947369	0.771945701357464	0.455801467412029	1	1	1	1	1
ID1184	6	75763159	75973264	0.0802043773044786	0.999999999999975	0.452631578947369	0.771945701357464	0.162636162302458	1	1	1	1	1
ID1185	6	75992476	76344431	0.0986658775025738	0.726458797666206	0.452631578947369	0.771945701357464	0.162636162302458	1	1	1	1	1
ID1186	6	76346258	76828777	0.0880851853156348	0.726458797666206	0.218728936966923	0.771945701357464	0.162636162302458	1	1	1	1	1
ID1187	6	76836782	77096635	0.0874600831918098	0.726458797666206	0.242013729977116	0.771945701357464	0.162636162302458	1	1	1	1	1
ID1188	6	77118278	77164823	0.10467725154771	0.726458797666206	0.242013729977116	0.771945701357464	0.139568299638554	1	1	1	1	1
ID1189	6	77169787	78201542	0.114754454069745	0.726458797666206	0.240688579155398	0.771945701357464	0.139568299638554	1	1	1	1	1
ID1190	6	78209820	79400643	0.124624939148096	0.726458797666206	0.240688579155398	0.657918552036199	0.139568299638554	1	1	1	1	1
ID1191	6	79411054	80320102	0.114754454069745	0.726458797666206	0.240688579155398	0.657918552036199	0.162636162302458	1	1	1	1	1
ID1192	6	80339088	82017430	0.253372364549348	0.726458797666206	0.240688579155398	0.657918552036199	0.374664141338223	1	1	1	1	1
ID1193	6	82020990	82703335	0.246124225780938	0.726458797666206	0.240688579155398	0.657918552036199	0.358712483339846	1	1	1	1	1
ID1194	6	82725412	83684434	0.27698578768838	0.726458797666206	0.240688579155398	0.657918552036199	0.355169344158279	1	1	1	1	1
ID1195	6	83685191	84063255	0.286933030482563	0.726458797666206	0.240688579155398	0.657918552036199	0.355169344158279	1	1	1	1	1
ID1196	6	84075136	85139758	0.257726199961051	0.726458797666206	0.240688579155398	0.657918552036199	0.374643803688941	1	1	1	1	1
ID1197	6	85141439	87097985	0.243320171350347	0.999999999999975	0.240688579155398	0.657918552036199	0.374643803688941	1	1	1	1	1
ID1198	6	87124569	87623568	0.269711749847564	0.999999999999975	0.240688579155398	0.657918552036199	0.355169344158279	1	1	1	1	1
ID1199	6	87626449	88174916	0.246266332220367	0.999999999999975	0.240688579155398	0.657918552036199	0.355169344158279	1	1	1	1	1
ID1200	6	88224164	88338752	0.592503840621647	0.999999999999975	0.240688579155398	0.657918552036199	0.784916447388195	1	1	1	1	1
ID1201	6	88372791	89745218	0.454968370282191	0.999999999999975	0.240688579155398	0.657918552036199	0.784916447388195	1	1	1	1	1
ID1202	6	89745218	89756727	0.454968370282191	0.999999999999975	0.240688579155398	0.657918552036199	0.784916447388195	1	1	1	1	1
ID1203	6	89799737	89909557	0.698507151611527	0.999999999999975	0.240688579155398	0.657918552036199	0.676252893605506	1	1	1	1	1
ID1204	6	89921623	90364244	0.814490688495616	0.999999999999975	0.240688579155398	0.657918552036199	0.75049754983014	1	1	1	1	1
ID1205	6	90390443	90684355	0.900476488944474	0.999999999999975	0.240688579155398	0.657918552036199	0.738375973303671	1	1	1	1	1
ID1206	6	90706069	93489560	0.859216608088391	0.999999999999972	0.240688579155398	0.657918552036199	0.738375973303671	1	1	1	1	1
ID1207	6	93518927	93823182	0.900476488944474	0.999999999999972	0.240688579155398	0.657918552036199	0.485394181723438	1	1	1	1	1
ID1208	6	93845633	95662536	0.814490688495616	0.999999999999972	0.240688579155398	0.657918552036199	0.674232630851099	1	1	1	1	1
ID1209	6	95672957	96672687	0.758739042791433	0.999999999999972	0.240688579155398	0.657918552036199	0.619247812885183	1	1	1	1	1
ID1210	6	96700328	97059769	0.814490688495616	0.999999999999972	0.240688579155398	0.657918552036199	0.674232630851099	1	1	1	1	1
ID1211	6	97070100	97076223	0.756430204981157	0.999999999999972	0.240688579155398	0.657918552036199	0.907194179719203	1	1	1	1	1
ID1212	6	97095140	97840999	0.830565969650536	0.999999999999972	0.240688579155398	0.657918552036199	0.724528755674474	1	1	1	1	1
ID1213	6	97882972	97891014	0.79419322140887	0.999999999999972	0.240688579155398	0.657918552036199	0.734971456439753	1	1	1	1	1
ID1214	6	97903674	98199741	0.875865562543079	0.999999999999972	0.240688579155398	0.657918552036199	0.734971456439753	1	1	1	1	1
ID1215	6	98204977	99418752	0.911664499989075	0.999999999999972	0.240688579155398	0.657918552036199	0.775661980111367	1	1	1	1	1
ID1216	6	99437566	99718440	0.938605117164263	0.999999999999972	0.240688579155398	0.657918552036199	0.775661980111367	1	1	1	1	1
ID1217	6	99745689	100457628	0.904737029936498	0.999999999999972	0.240688579155398	0.657918552036199	0.775661980111367	1	1	1	1	1
ID1218	6	100473378	100840380	0.896696892271965	0.999999999999972	0.240688579155398	0.657918552036199	0.775661980111367	1	1	1	1	1
ID1219	6	100854133	102376061	0.930836601995099	0.835346182095389	0.240688579155398	0.657918552036199	0.775661980111367	1	1	1	1	1
ID1220	6	102399279	102985467	0.873730595998278	0.835346182095389	0.240688579155398	0.657918552036199	0.818513062562005	1	1	1	1	1
ID1221	6	102999307	103084837	0.866392982506491	0.835346182095389	0.242013729977116	0.657918552036199	0.818513062562005	1	1	1	1	1
ID1222	6	103102811	104499121	0.52950963625591	0.835346182095389	0.242013729977116	0.657918552036199	0.50456329521958	1	1	1	1	1
ID1223	6	104514169	104519786	0.565521292345139	0.835346182095389	0.240688579155398	0.657918552036199	0.50456329521958	1	1	1	1	1
ID1224	6	104545642	105125967	0.230647687848015	0.835346182095389	0.240688579155398	0.657918552036199	0.161892392949123	1	1	1	1	1
ID1225	6	105139181	105656760	0.243283995026178	0.835346182095389	0.240688579155398	0.315837104072398	0.161892392949123	1	1	1	1	1
ID1226	6	105681371	105737980	0.21003459673506	0.835346182095389	0.240688579155398	0.315837104072398	0.143757461577262	1	1	1	1	1
ID1227	6	105749923	106718522	0.478910192539269	0.835346182095389	0.329473684210526	0.315837104072398	0.143757461577262	1	1	1	1	1
ID1228	6	106734040	106913299	0.286266223699257	0.835346182095389	0.329473684210526	0.315837104072398	0.0528190874902912	1	1	1	1	1
ID1229	6	106937904	108377711	0.304131609802869	0.835346182095389	0.648970251716251	0.315837104072398	0.0528190874902912	1	1	1	1	1
ID1230	6	108381347	108397157	0.126570389342351	0.835346182095389	0.440407738714375	0.315837104072398	0.0528190874902912	1	1	1	1	1
ID1231	6	108399644	108763256	0.131691783959423	0.835346182095389	0.440407738714375	0.315837104072398	0.0327722671307049	1	1	1	1	1
ID1232	6	108777100	108934024	0.126570389342351	0.696023720791507	0.440407738714375	0.315837104072398	0.0327722671307049	1	1	1	1	1
ID1233	6	108936401	109142896	0.160536788140006	0.696023720791507	0.440407738714375	0.315837104072398	0.0436505438239391	1	1	1	1	1
ID1234	6	109160380	109169164	0.126570389342351	0.696023720791507	0.440407738714375	0.315837104072398	0.0327722671307049	1	1	1	1	1
ID1235	6	109193639	111533130	0.304131609802869	0.696023720791507	0.648970251716251	0.315837104072398	0.0327722671307049	1	1	1	1	1
ID1236	6	111548813	112281156	0.360257751588704	0.696023720791507	0.648970251716251	0.315837104072398	0.0436505438239391	1	1	1	1	1
ID1237	6	112294010	113184766	0.168097886649626	0.696023720791507	0.571624713958811	0.315837104072398	0.0436505438239391	1	1	1	1	1
ID1238	6	113196357	113506306	0.16892805740006	0.696023720791507	0.571624713958811	0.315837104072398	0.0217965867733238	1	1	1	1	1
ID1239	6	113526200	113777642	0.374207299878178	0.696023720791507	0.648970251716251	0.315837104072398	0.0217965867733238	1	1	1	1	1
ID1240	6	113792584	114438245	0.360257751588704	0.696023720791507	0.648970251716251	0.315837104072398	0.0436505438239391	1	1	1	1	1
ID1241	6	114459249	114972300	0.160536788140006	0.696023720791507	0.440407738714375	0.315837104072398	0.0436505438239391	1	1	1	1	1
ID1242	6	114988535	116971968	0.126570389342351	0.696023720791507	0.440407738714375	0.315837104072398	0.0327722671307049	1	1	1	1	1
ID1243	6	116996934	118190714	0.0971640222851326	0.696023720791507	0.440407738714375	0.315837104072398	0.0282473430703491	1	1	1	1	1
ID1244	6	118200325	118250697	0.192880330713426	0.696023720791507	0.440407738714375	0.315837104072398	0.0830088152668801	1	1	1	1	1
ID1245	6	118263296	120108162	0.219469840247996	0.696023720791507	0.440407738714375	0.315837104072398	0.0996420093456022	1	1	1	1	1
ID1246	6	120122942	123149220	0.192880330713426	0.696023720791507	0.440407738714375	0.315837104072398	0.0830088152668801	1	1	1	1	1
ID1247	6	123191160	123705434	0.166886875587912	0.696023720791507	0.571624713958811	0.315837104072398	0.0598188177053584	1	1	1	1	1
ID1248	6	123711840	126357988	0.159312890405866	0.696023720791507	0.571624713958811	0.315837104072398	0.0855276633697098	1	1	1	1	1
ID1249	6	126380405	126471761	0.166886875587912	0.696023720791507	0.766590389016019	0.315837104072398	0.0855276633697098	1	1	1	1	1
ID1250	6	126490939	127777516	0.159312890405866	0.696023720791507	0.766590389016019	0.315837104072398	0.106505758729868	1	1	1	1	1
ID1251	6	127789979	128070433	0.192880330713426	0.696023720791507	0.766590389016019	0.315837104072398	0.137616771387628	1	1	1	1	1
ID1252	6	128085283	128977085	0.159312890405866	0.696023720791507	0.766590389016019	0.315837104072398	0.106505758729868	1	1	1	1	1
ID1253	6	128989302	129484333	0.12399635290342	0.999999999999978	0.766590389016019	0.315837104072398	0.106505758729868	1	1	1	1	1
ID1254	6	129505832	131891820	0.109917830855917	0.999999999999978	0.766590389016019	0.315837104072398	0.067226634162996	1	1	1	1	1
ID1255	6	131898208	132814037	0.133894788523896	0.999999999999978	0.766590389016019	0.315837104072398	0.0855276633697098	1	1	1	1	1
ID1256	6	132836304	132847676	0.12399635290342	0.999999999999978	0.766590389016019	0.315837104072398	0.106505758729868	1	1	1	1	1
ID1257	6	132857559	133279564	0.11876732432252	0.999999999999978	0.766590389016019	0.315837104072398	0.107514666472573	1	1	1	1	1
ID1258	6	133292440	134620673	0.0221929726681564	0.999999999999978	0.766590389016019	0.315837104072398	0.0142112277959125	1	1	1	1	1
ID1259	6	134646743	135588826	0.0172647435150179	0.999999999999978	0.766590389016019	0.315837104072398	0.00821732679483119	1	1	1	1	1
ID1260	6	135606565	136424959	0.0221929726681564	0.999999999999978	0.766590389016019	0.315837104072398	0.0142112277959125	1	1	1	1	1
ID1261	6	136452570	137372463	0.11876732432252	0.999999999999978	0.766590389016019	0.315837104072398	0.107514666472573	1	1	1	1	1
ID1262	6	137372463	137388849	0.11876732432252	0.999999999999978	0.766590389016019	0.315837104072398	0.107514666472573	1	1	1	1	1
ID1263	6	137388849	137940936	0.433357281365299	0.999999999999978	0.766590389016019	0.315837104072398	0.185336597061905	1	1	1	1	1
ID1264	6	137955032	137969492	0.575726965902285	0.999999999999978	0.766590389016019	0.315837104072398	0.286104346838496	1	1	1	1	1
ID1265	6	137994980	138071287	0.433357281365299	0.999999999999974	0.766590389016019	0.315837104072398	0.286104346838496	1	1	1	1	1
ID1266	6	138085248	138602954	0.351826192549586	0.999999999999974	0.766590389016019	0.315837104072398	0.185336597061905	1	1	1	1	1
ID1267	6	138606252	138909661	0.14949591548766	0.999999999999974	0.766590389016019	0.315837104072398	0.0331866905837983	1	1	1	1	1
ID1268	6	138931065	141636468	0.196623149334471	0.999999999999978	0.766590389016019	0.315837104072398	0.0331866905837983	1	1	1	1	1
ID1269	6	141657645	142850612	0.138854375324222	0.999999999999978	0.766590389016019	0.315837104072398	0.0180979375253714	1	1	1	1	1
ID1270	6	142869099	142952944	0.0424139988000793	0.999999999999978	0.766590389016019	0.315837104072398	0.0180979375253714	1	1	1	1	1
ID1271	6	142976756	143611471	0.0612707227940452	0.999999999999978	0.571624713958811	0.315837104072398	0.0259079745983322	1	1	1	1	1
ID1272	6	143629627	144982326	0.0852507068935131	0.999999999999972	0.571624713958811	0.315837104072398	0.0259079745983322	1	1	1	1	1
ID1273	6	145004411	145518231	0.0612707227940452	0.999999999999978	0.571624713958811	0.315837104072398	0.0259079745983322	1	1	1	1	1
ID1274	6	145543523	145745425	0.0852507068935131	0.999999999999978	0.571624713958811	0.315837104072398	0.037499724418523	1	1	1	1	1
ID1275	6	145767812	145922777	0.108556750308535	0.999999999999978	0.571624713958811	0.315837104072398	0.0668227960997702	1	1	1	1	1
ID1276	6	145940963	146334162	0.109046069116148	0.999999999999978	0.571624713958811	0.315837104072398	0.108344782930579	1	1	1	1	1
ID1277	6	146341033	147492742	0.153983764839011	0.999999999999972	0.571624713958811	0.315837104072398	0.108344782930579	1	1	1	1	1
ID1278	6	147511721	147836218	0.19877163424454	0.999999999999972	0.571624713958811	0.315837104072398	0.150893518657701	1	1	1	1	1
ID1279	6	147838678	147987530	0.182929602797507	0.999999999999972	0.303546910755149	0.315837104072398	0.150893518657701	1	1	1	1	1
ID1280	6	148007144	148522300	0.137883019594324	0.999999999999972	0.303546910755149	0.315837104072398	0.108344782930579	1	1	1	1	1
ID1281	6	148535313	148569472	0.153983764839011	0.999999999999972	0.303546910755149	0.315837104072398	0.108344782930579	1	1	1	1	1
ID1282	6	148610009	148999736	0.188967725560609	0.999999999999975	0.303546910755149	0.315837104072398	0.108344782930579	1	1	1	1	1
ID1283	6	149016506	149126723	0.165367123585634	0.999999999999975	0.303546910755149	0.315837104072398	0.175543262951494	1	1	1	1	1
ID1284	6	149140643	151145278	0.13243958213165	0.999999999999975	0.303546910755149	0.315837104072398	0.172619894644365	1	1	1	1	1
ID1285	6	151155341	152097327	0.10234487788407	0.999999999999972	0.303546910755149	0.315837104072398	0.172619894644365	1	1	1	1	1
ID1286	6	152103792	152247152	0.256491567613813	0.999999999999975	0.303546910755149	0.315837104072398	0.172619894644365	1	1	1	1	1
ID1287	6	152251568	152506825	0.236673964653322	0.999999999999975	0.129538173496983	0.315837104072398	0.172619894644365	1	1	1	1	1
ID1288	6	152523550	154825116	0.122022885120422	0.999999999999975	0.129538173496983	0.315837104072398	0.172619894644365	1	1	1	1	1
ID1289	6	154844905	155905619	0.153209393405717	0.999999999999975	0.129538173496983	0.315837104072398	0.175543262951494	1	1	1	1	1
ID1290	6	155920805	157443353	0.114449130493956	0.999999999999975	0.129538173496983	0.315837104072398	0.0899364395717066	1	1	1	1	1
ID1291	6	157482222	158050216	0.158478002553355	0.999999999999975	0.129538173496983	0.315837104072398	0.134081111144514	1	1	1	1	1
ID1292	6	158078575	159585941	0.226683410489766	0.999999999999975	0.129538173496983	0.315837104072398	0.207585672435505	1	1	1	1	1
ID1293	6	159598631	159680993	0.385551231217507	0.999999999999975	0.129538173496983	0.576470588235293	0.207585672435505	1	1	1	1	1
ID1294	6	159700955	159703212	0.496761542998707	0.999999999999975	0.129538173496983	0.576470588235293	0.309731600343392	1	1	1	1	1
ID1295	6	159725583	161402621	0.385551231217507	0.999999999999975	0.129538173496983	0.576470588235293	0.207585672435505	1	1	1	1	1
ID1296	6	161418642	161458931	0.496761542998707	0.999999999999975	0.129538173496983	0.576470588235293	0.309731600343392	1	1	1	1	1
ID1297	6	161483587	162679968	0.314138811804666	0.999999999999975	0.129538173496983	0.315837104072398	0.309731600343392	1	1	1	1	1
ID1298	6	162681744	162766428	0.304670035772242	0.999999999999975	0.129538173496983	0.315837104072398	0.340413739657344	1	1	1	1	1
ID1299	6	162791198	162889975	0.224938559056801	0.999999999999975	0.129538173496983	0.315837104072398	0.275491152999495	1	1	1	1	1
ID1300	6	162902221	163304290	0.39621663991196	0.999999999999975	0.129538173496983	0.576470588235293	0.275491152999495	1	1	1	1	1
ID1301	6	163318480	163486493	0.292098515956804	0.999999999999975	0.129538173496983	0.384944467297408	0.275491152999495	1	1	1	1	1
ID1302	6	163497733	164214296	0.258881006067539	0.999999999999975	0.129538173496983	0.384944467297408	0.317059128093609	1	1	1	1	1
ID1303	6	164239275	164424294	0.311072250939054	0.999999999999975	0.129538173496983	0.384944467297408	0.441445583514546	1	1	1	1	1
ID1304	6	164443742	164484271	0.263076224982043	0.999999999999975	0.129538173496983	0.315837104072398	0.441445583514546	1	1	1	1	1
ID1305	6	164504656	165860246	0.192868464780662	0.999999999999975	0.129538173496983	0.315837104072398	0.264117199571796	1	1	1	1	1
ID1306	6	165883486	166755480	0.140228258119296	0.999999999999975	0.129538173496983	0.315837104072398	0.218247368614442	1	1	1	1	1
ID1307	6	166774689	167548281	0.0931056523119171	0.999999999999975	0.129538173496983	0.315837104072398	0.152381190979634	1	1	1	1	1
ID1308	6	167559901	167664918	0.111361276952704	0.999999999999975	0.129538173496983	0.315837104072398	0.235158517805903	1	1	1	1	1
ID1309	6	167704944	167842378	0.164978057336388	0.999999999999975	0.129538173496983	0.315837104072398	0.404051749190794	1	1	1	1	1
ID1310	6	167855797	168356152	0.368044450173779	0.999999999999975	0.129538173496983	0.315837104072398	0.874996242070765	1	1	1	1	1
ID1311	6	168363959	170270028	0.397985051481979	0.999999999999975	0.129538173496983	0.315837104072398	0.874996242070765	1	1	1	1	1
ID1312	6	170344391	170913051	0.147917527898928	0.999999999999975	0.129538173496983	0.315837104072398	0.331364378839349	1	1	1	1	1
ID1313	7	41421	548537	0.668734157032877	0.999999999999975	0.113043478260869	0.689016865487453	0.686935032919462	1	1	1	1	1
ID1314	7	552343	1960646	0.471199444811535	0.999999999999975	0.113043478260869	0.464417935006171	0.686935032919462	1	1	1	1	1
ID1315	7	1975849	2395509	0.329030516609727	0.999999999999975	0.113043478260869	0.464417935006171	0.525331850203933	1	1	1	1	1
ID1316	7	2412032	3257986	0.369394079866742	0.999999999999975	0.113043478260869	0.464417935006171	0.51628616380563	1	1	1	1	1
ID1317	7	3262039	5696335	0.17065573487626	0.999999999999975	0.113043478260869	0.464417935006171	0.357172032989609	1	1	1	1	1
ID1318	7	5712600	8077779	0.173428704419732	0.999999999999975	0.113043478260869	0.464417935006171	0.308499534016776	1	1	1	1	1
ID1319	7	8123650	8806787	0.222052129580567	0.999999999999975	0.113043478260869	0.464417935006171	0.349898403277975	1	1	1	1	1
ID1320	7	8833563	10214448	0.207965443280546	0.999999999999975	0.113043478260869	0.464417935006171	0.349898403277975	1	1	1	1	1
ID1321	7	10216075	11496226	0.183985317236674	0.999999999999975	0.113043478260869	0.464417935006171	0.339161355951252	1	1	1	1	1
ID1322	7	11534319	15883805	0.207965443280546	0.999999999999975	0.113043478260869	0.464417935006171	0.349898403277975	1	1	1	1	1
ID1323	7	15891058	16550888	0.222052129580567	0.999999999999975	0.113043478260869	0.464417935006171	0.343533455591298	1	1	1	1	1
ID1324	7	16554897	17837687	0.230843004521612	0.999999999999975	0.113043478260869	0.464417935006171	0.356893256535995	1	1	1	1	1
ID1325	7	17853983	18674435	0.261597477127392	0.722046842789854	0.113043478260869	0.464417935006171	0.356893256535995	1	1	1	1	1
ID1326	7	18702222	19200815	0.192316628124822	0.722046842789854	0.113043478260869	0.464417935006171	0.165562218634259	1	1	1	1	1
ID1327	7	19215314	20680583	0.183985317236674	0.999999999999975	0.113043478260869	0.464417935006171	0.165562218634259	1	1	1	1	1
ID1328	7	20698270	21378135	0.352119568942617	0.999999999999975	0.113043478260869	0.464417935006171	0.165562218634259	1	1	1	1	1
ID1329	7	21403759	21694931	0.156466358662557	0.999999999999975	0.113043478260869	0.792677910324968	0.165562218634259	1	1	1	1	1
ID1330	7	21729754	22894777	0.296920167354141	0.999999999999975	0.113043478260869	0.999999999999997	0.165562218634259	1	1	1	1	1
ID1331	7	22907231	22914712	0.22531285045134	0.999999999999975	0.113043478260869	0.999999999999997	0.165562218634259	1	1	1	1	1
ID1332	7	22916280	23338774	0.266491620299535	0.999999999999975	0.113043478260869	0.999999999999997	0.18303320005211	1	1	1	1	1
ID1333	7	23355241	23557850	0.358776012241166	0.999999999999975	0.113043478260869	0.999999999999997	0.256776598623094	1	1	1	1	1
ID1334	7	23593479	24082848	0.183786382961679	0.999999999999975	0.113043478260869	0.999999999999996	0.256776598623094	1	1	1	1	1
ID1335	7	24129888	24837746	0.0603937507263079	0.999999999999975	0.113043478260869	0.798436857260384	0.256776598623094	1	1	1	1	1
ID1336	7	24859250	25377346	0.0644985743289495	0.999999999999975	0.113043478260869	0.798436857260384	0.228620255405573	1	1	1	1	1
ID1337	7	25380703	26220946	0.0685943015797266	0.999999999999975	0.113043478260869	0.798436857260384	0.212782771648177	1	1	1	1	1
ID1338	7	26223294	26554620	0.0702594619658935	0.999999999999975	0.113043478260869	0.798436857260384	0.161134404119006	1	1	1	1	1
ID1339	7	26567075	26793597	0.220823286622573	0.999999999999975	0.113043478260869	0.999999999999996	0.161134404119006	1	1	1	1	1
ID1340	7	26833021	27379499	0.530703267481369	0.999999999999975	0.113043478260869	0.999999999999997	0.161134404119006	1	1	1	1	1
ID1341	7	27386804	28176305	0.743252871323391	0.999999999999975	0.113043478260869	0.637186343068694	0.161134404119006	1	1	1	1	1
ID1342	7	28183448	28232457	0.530703267481369	0.999999999999975	0.113043478260869	0.999999999999997	0.161134404119006	1	1	1	1	1
ID1343	7	28256240	28876521	0.195653046575411	0.999999999999975	0.113043478260869	0.637186343068696	0.161134404119006	1	1	1	1	1
ID1344	7	28896396	28917227	0.254952014960106	0.999999999999975	0.113043478260869	0.637186343068696	0.183364555352142	1	1	1	1	1
ID1345	7	28938114	29874863	0.0823119618741491	0.999999999999975	0.113043478260869	0.798436857260384	0.183364555352142	1	1	1	1	1
ID1346	7	29889233	29953766	0.0867162124696442	0.999999999999975	0.0525691699604743	0.798436857260384	0.183364555352142	1	1	1	1	1
ID1347	7	29962934	29991635	0.0706233259002952	0.999999999999975	0.0525691699604743	0.798436857260384	0.183364555352142	1	1	1	1	1
ID1348	7	30002608	31006942	0.075896718464625	0.999999999999975	0.113043478260869	0.798436857260384	0.183364555352142	1	1	1	1	1
ID1349	7	31009960	31380630	0.246027955278985	0.999999999999975	0.113043478260869	0.637186343068696	0.183364555352142	1	1	1	1	1
ID1350	7	31399333	31869225	0.204907433653895	0.999999999999975	0.113043478260869	0.637186343068696	0.290819355361999	1	1	1	1	1
ID1351	7	31889515	32886989	0.0623896627559094	0.999999999999975	0.113043478260869	0.798436857260384	0.290819355361999	1	1	1	1	1
ID1352	7	32908183	33389689	0.075896718464625	0.999999999999975	0.113043478260869	0.798436857260384	0.183364555352142	1	1	1	1	1
ID1353	7	33395325	33586725	0.0706233259002952	0.999999999999975	0.113043478260869	0.798436857260384	0.241540791420774	1	1	1	1	1
ID1354	7	33599903	34481592	0.169100947893831	0.999999999999975	0.113043478260869	0.798436857260384	0.659573911479531	1	1	1	1	1
ID1355	7	34514928	35091875	0.119323771492604	0.999999999999975	0.113043478260869	0.798436857260384	0.491053846422965	1	1	1	1	1
ID1356	7	35093322	35279195	0.33897347502161	0.999999999999975	0.113043478260869	0.637186343068696	0.491053846422965	1	1	1	1	1
ID1357	7	35294854	35925619	0.298327432479343	0.999999999999975	0.0525691699604743	0.637186343068696	0.491053846422965	1	1	1	1	1
ID1358	7	35947810	37440684	0.33897347502161	0.999999999999975	0.113043478260869	0.637186343068696	0.491053846422965	1	1	1	1	1
ID1359	7	37444126	38568522	0.350723114825355	0.999999999999975	0.113043478260869	0.637186343068696	0.423270081295678	1	1	1	1	1
ID1360	7	38578185	39648977	0.13982889575009	0.999999999999975	0.113043478260869	0.798436857260384	0.423270081295678	1	1	1	1	1
ID1361	7	39666267	40474936	0.163503692317893	0.999999999999975	0.548458498023715	0.798436857260384	0.423270081295678	1	1	1	1	1
ID1362	7	40497278	42412504	0.37680530726737	0.999999999999975	0.548458498023715	0.798436857260384	0.765028482543982	1	1	1	1	1
ID1363	7	42422710	43070454	0.53259877240068	0.999999999999975	0.548458498023715	0.798436857260384	0.948753061943145	1	1	1	1	1
ID1364	7	43085254	43372877	0.896869394921633	0.999999999999975	0.548458498023715	0.637186343068696	0.948753061943145	1	1	1	1	1
ID1365	7	43378844	43969657	0.53259877240068	0.999999999999975	0.548458498023715	0.798436857260384	0.948753061943145	1	1	1	1	1
ID1366	7	43981034	44561600	0.896869394921633	0.999999999999975	0.548458498023715	0.637186343068696	0.948753061943145	1	1	1	1	1
ID1367	7	44578466	45301699	0.973871712290402	0.999999999999975	0.548458498023715	0.999999999999997	0.948753061943145	1	1	1	1	1
ID1368	7	45306985	46279591	0.848855688089277	0.999999999999975	0.548458498023715	1	0.948753061943145	1	1	1	1	1
ID1369	7	46304421	46686101	0.561300015513311	0.999999999999975	0.548458498023715	1	0.467626674739836	1	1	1	1	1
ID1370	7	46721854	46829030	0.848855688089277	0.999999999999975	0.548458498023715	0.999999999999997	0.467626674739836	1	1	1	1	1
ID1371	7	46831786	47596775	0.634418271346311	0.999999999999975	0.548458498023715	0.999999999999997	0.423270081295678	1	1	1	1	1
ID1372	7	47610812	48085802	0.418198512051332	0.999999999999975	0.548458498023715	0.999999999999997	0.423270081295678	1	1	1	1	1
ID1373	7	48102911	48257014	0.346785014572261	0.999999999999975	0.548458498023715	0.689016865487453	0.423270081295678	1	1	1	1	1
ID1374	7	48281178	48627470	0.243365235888342	0.999999999999975	0.548458498023715	0.792677910324967	0.423270081295678	1	1	1	1	1
ID1375	7	48663637	49153785	0.133251797665002	0.999999999999975	0.548458498023715	0.516248457424928	0.423270081295678	1	1	1	1	1
ID1376	7	49174560	50669964	0.199808586398547	0.999999999999975	0.67747035573123	0.516248457424928	0.423270081295678	1	1	1	1	1
ID1377	7	50671350	51428616	0.34768912630151	0.999999999999975	0.67747035573123	0.516248457424928	0.467626674739836	1	1	1	1	1
ID1378	7	51428799	51555658	0.2705370853193	0.999999999999975	0.67747035573123	0.516248457424928	0.399464800553726	1	1	1	1	1
ID1379	7	51569924	51616830	0.165063470036555	0.999999999999975	0.67747035573123	0.516248457424928	0.210251736427018	1	1	1	1	1
ID1380	7	51618352	51703325	0.0800496943487889	0.999999999999975	0.67747035573123	0.516248457424928	0.0730508038628171	1	1	1	1	1
ID1381	7	51733827	52586703	0.167521515050073	0.999999999999975	0.67747035573123	0.516248457424928	0.177461777684248	1	1	1	1	1
ID1382	7	52588738	52921270	0.203951791174577	0.999999999999975	0.67747035573123	0.516248457424928	0.177461777684248	1	1	1	1	1
ID1383	7	52971229	54439922	0.167521515050073	0.999999999999975	0.67747035573123	0.516248457424928	0.177461777684248	1	1	1	1	1
ID1384	7	54450680	54633002	0.175634122836594	0.999999999999975	0.419446640316208	0.516248457424928	0.177461777684248	1	1	1	1	1
ID1385	7	54657119	54988990	0.343207949205796	0.999999999999975	0.419446640316208	0.619909502262442	0.177461777684248	1	1	1	1	1
ID1386	7	54989409	55058006	0.228841438145478	0.999999999999975	0.419446640316208	0.619909502262442	0.177461777684248	1	1	1	1	1
ID1387	7	55077234	55392290	0.201172665396085	0.999999999999975	0.419446640316208	0.581900452488687	0.177461777684248	1	1	1	1	1
ID1388	7	55423050	55447988	0.413274630990668	0.999999999999975	0.242055335968381	0.581900452488687	0.177461777684248	1	1	1	1	1
ID1389	7	55465598	55520459	0.34313157707129	0.999999999999975	0.242055335968381	0.677498971616618	0.177461777684248	1	1	1	1	1
ID1390	7	55544724	56383035	0.320124864488553	0.999999999999975	0.242055335968381	0.677498971616618	0.177461777684248	1	1	1	1	1
ID1391	7	56514453	58025423	0.109501691537441	0.999999999999975	0.242055335968381	0.360756890168654	0.177461777684248	1	1	1	1	1
ID1392	7	61064518	62688069	0.267782908828961	0.726458797666206	0.548458498023715	0.619909502262443	0.293595753706991	1	1	1	1	1
ID1393	7	62719439	64565720	0.229619404020516	0.726458797666206	0.548458498023715	0.619909502262443	0.297741968887687	1	1	1	1	1
ID1394	7	64565720	64679785	0.229619404020516	0.726458797666206	0.548458498023715	0.619909502262443	0.297741968887687	1	1	1	1	1
ID1395	7	64679785	64709072	0.27848193629013	0.726458797666206	0.548458498023715	0.619909502262443	0.108684927157087	1	1	1	1	1
ID1396	7	64730985	65089410	0.230556393618584	0.726458797666206	0.548458498023715	0.619909502262443	0.118576270440433	1	1	1	1	1
ID1397	7	65089410	65185276	0.230556393618584	0.726458797666206	0.548458498023715	0.619909502262443	0.118576270440433	1	1	1	1	1
ID1398	7	65198158	67283656	0.293455798193644	0.726458797666206	0.548458498023715	0.619909502262443	0.665333854432855	1	1	1	1	1
ID1399	7	67308308	68019944	0.22582490194175	0.693633853386152	0.548458498023715	0.619909502262443	0.665333854432855	1	1	1	1	1
ID1400	7	68036455	69334991	0.185582092761219	0.693633853386152	0.548458498023715	0.619909502262443	0.537596976679618	1	1	1	1	1
ID1401	7	69368003	70675872	0.0840255910619244	0.693633853386152	0.113043478260869	0.619909502262443	0.537596976679618	1	1	1	1	1
ID1402	7	70684314	71233370	0.119966269548658	0.693633853386152	0.298498023715415	0.619909502262443	0.537596976679618	1	1	1	1	1
ID1403	7	71248676	72437366	0.126383359105318	0.693633853386152	0.298498023715415	0.999999999999997	0.537596976679618	1	1	1	1	1
ID1404	7	72702162	72783383	0.107422630307275	0.693633853386152	0.298498023715415	0.999999999999997	0.428143087797611	1	1	1	1	1
ID1405	7	72792936	73493476	0.126383359105318	0.693633853386152	0.355365092573331	0.999999999999997	0.428143087797611	1	1	1	1	1
ID1406	7	73502635	73865184	0.192612998021164	0.693633853386152	0.355365092573331	0.999999999999997	0.537596976679618	1	1	1	1	1
ID1407	7	73884852	74482794	0.137479783114933	0.693633853386152	0.355365092573331	0.999999999999997	0.714773171391636	1	1	1	1	1
ID1408	7	74485794	76728220	0.103900432786495	0.693633853386152	0.355365092573331	0.999999999999997	0.496522957558094	1	1	1	1	1
ID1409	7	76752146	77199666	0.0829129930358756	0.693633853386152	0.549448720615768	0.999999999999997	0.496522957558094	1	1	1	1	1
ID1410	7	77211629	77314818	0.0478881914560874	0.693633853386152	0.349423757021011	0.999999999999997	0.496522957558094	1	1	1	1	1
ID1411	7	77342199	78438634	0.0352966028369228	0.693633853386152	0.349423757021011	0.999999999999997	0.462100231488441	1	1	1	1	1
ID1412	7	78455169	78628007	0.0424482961993233	0.693633853386152	0.349423757021011	0.999999999999997	0.472714895095321	1	1	1	1	1
ID1413	7	78632489	79027730	0.0643230438406282	0.693633853386152	0.349423757021011	0.999999999999997	0.472714895095321	1	1	1	1	1
ID1414	7	79034574	79699811	0.0914891413304979	0.999999999999975	0.349423757021011	0.999999999999997	0.472714895095321	1	1	1	1	1
ID1415	7	79726151	80856984	0.123368040452857	0.999999999999975	0.50092781360516	0.999999999999997	0.472714895095321	1	1	1	1	1
ID1416	7	80900236	81066987	0.226156942057932	0.999999999999975	0.50092781360516	0.999999999999997	0.765733698103	1	1	1	1	1
ID1417	7	81084663	83239256	0.170850815681733	0.999999999999975	0.349423757021011	0.999999999999997	0.765733698103	1	1	1	1	1
ID1418	7	83261085	83982186	0.139761152855453	0.999999999999975	0.179671312669025	0.999999999999997	0.765733698103	1	1	1	1	1
ID1419	7	83994530	86805961	0.091990000147607	0.999999999999975	0.179671312669025	0.999999999999997	0.552913514181591	1	1	1	1	1
ID1420	7	86830190	88527360	0.328917183376692	0.999999999999975	0.51578115248596	0.999999999999997	0.552913514181591	1	1	1	1	1
ID1421	7	88550928	89149802	0.400011512489913	0.999999999999975	0.51578115248596	0.999999999999997	0.552913514181591	1	1	1	1	1
ID1422	7	89201161	89389081	0.485364055576534	0.999999999999975	0.51578115248596	0.999999999999997	0.552913514181591	1	1	1	1	1
ID1423	7	89427460	92579242	0.644399483750735	0.999999999999975	0.51578115248596	0.999999999999997	0.709371774444075	1	1	1	1	1
ID1424	7	92592663	93182315	0.517469389250546	0.999999999999975	0.51578115248596	0.999999999999997	0.682633022343812	1	1	1	1	1
ID1425	7	93192036	93827023	0.485364055576534	0.999999999999975	0.51578115248596	0.999999999999997	0.682633022343812	1	1	1	1	1
ID1426	7	93840848	94257996	0.551271755005694	0.999999999999975	0.51578115248596	0.999999999999997	0.682633022343812	1	1	1	1	1
ID1427	7	94274425	95310999	0.644399483750735	0.999999999999975	0.51578115248596	0.999999999999997	0.779314353285432	1	1	1	1	1
ID1428	7	95324652	95496865	0.517469389250546	0.999999999999975	0.51578115248596	0.999999999999997	0.779314353285432	1	1	1	1	1
ID1429	7	95512962	96565456	0.567129528742452	0.999999999999975	0.51578115248596	0.999999999999997	0.881230997404516	1	1	1	1	1
ID1430	7	96571373	97434210	0.683525238548227	0.999999999999975	0.51578115248596	0.999999999999997	0.935800539137574	1	1	1	1	1
ID1431	7	97454314	98648069	0.24045654175534	0.999999999999975	0.51578115248596	0.999999999999997	0.251548634285009	1	1	1	1	1
ID1432	7	98681222	99365083	0.211758170045724	0.999999999999975	0.51578115248596	0.999999999999997	0.251548634285009	1	1	1	1	1
ID1433	7	99424331	99446802	0.256247428807117	0.999999999999975	0.51578115248596	0.999999999999997	0.32096871064613	1	1	1	1	1
ID1434	7	99466558	100739682	0.250365582208592	0.999999999999975	0.51578115248596	0.999999999999997	0.23830970013395	1	1	1	1	1
ID1435	7	100743657	102341967	0.256247428807117	0.999999999999975	0.51578115248596	0.999999999999997	0.23830970013395	1	1	1	1	1
ID1436	7	102375744	103623937	0.288414639350674	0.999999999999975	0.51578115248596	0.999999999999997	0.32096871064613	1	1	1	1	1
ID1437	7	103639629	103916484	0.265266260549343	0.693633853386152	0.51578115248596	0.999999999999997	0.32096871064613	1	1	1	1	1
ID1438	7	103924336	104215902	0.261255179356788	0.666700565771754	0.51578115248596	0.999999999999997	0.32096871064613	1	1	1	1	1
ID1439	7	104225738	104516274	0.225410040204257	0.737400445759554	0.51578115248596	0.999999999999997	0.32096871064613	1	1	1	1	1
ID1440	7	104536783	108846928	0.231407425265406	0.737400445759554	0.51578115248596	0.999999999999997	0.14784181289187	1	1	1	1	1
ID1441	7	108862337	109487999	0.219151210871791	0.737400445759554	0.794033700852927	0.999999999999997	0.14784181289187	1	1	1	1	1
ID1442	7	109492324	110562681	0.19548199500509	0.737400445759554	0.794033700852927	0.999999999999997	0.32096871064613	1	1	1	1	1
ID1443	7	110578189	111122474	0.219151210871791	0.999999999999972	0.794033700852927	0.999999999999997	0.32096871064613	1	1	1	1	1
ID1444	7	111134268	115327840	0.19548199500509	0.999999999999972	0.794033700852927	0.999999999999997	0.440452020429772	1	1	1	1	1
ID1445	7	115332719	116577942	0.161317650589909	0.999999999999972	0.794033700852927	0.999999999999997	0.417647102051994	1	1	1	1	1
ID1446	7	116587572	117116183	0.0470142051965987	0.999999999999972	0.249411275223631	0.999999999999997	0.417647102051994	1	1	1	1	1
ID1447	7	117155843	117203417	0.0560900793194254	0.999999999999975	0.249411275223631	0.999999999999997	0.417647102051994	1	1	1	1	1
ID1448	7	117206941	117777412	0.0626387015410217	0.999999999999975	0.249411275223631	0.999999999999997	0.389417270440628	1	1	1	1	1
ID1449	7	117794726	118275882	0.0504251999506869	0.999999999999975	0.249411275223631	0.999999999999997	0.423549380420754	1	1	1	1	1
ID1450	7	118281847	118788556	0.0626387015410217	0.999999999999975	0.249411275223631	0.999999999999997	0.389417270440628	1	1	1	1	1
ID1451	7	118804250	119326227	0.19548199500509	0.999999999999975	0.794033700852927	0.999999999999997	0.389417270440628	1	1	1	1	1
ID1452	7	119332021	120367739	0.347104286920559	0.999999999999975	0.794033700852927	0.999999999999997	0.599062020864021	1	1	1	1	1
ID1453	7	120394320	121221323	0.19548199500509	0.999999999999975	0.794033700852927	0.999999999999997	0.389417270440628	1	1	1	1	1
ID1454	7	121223725	123384781	0.347104286920559	0.999999999999975	0.794033700852927	0.999999999999997	0.389417270440628	1	1	1	1	1
ID1455	7	123406034	124707944	0.325633417789819	0.999999999999975	0.794033700852927	0.999999999999997	0.417647102051994	1	1	1	1	1
ID1456	7	124712205	125156053	0.275616173451648	0.999999999999975	0.794033700852927	0.999999999999997	0.417647102051994	1	1	1	1	1
ID1457	7	125168399	125331471	0.233454474217243	0.999999999999975	0.794033700852927	0.999999999999997	0.412702802914146	1	1	1	1	1
ID1458	7	125339318	125414439	0.207261810806172	0.999999999999975	0.794033700852927	0.999999999999997	0.412702802914146	1	1	1	1	1
ID1459	7	125446088	125848263	0.113560068334976	0.999999999999972	0.794033700852927	0.999999999999997	0.412702802914146	1	1	1	1	1
ID1460	7	125875328	126275064	0.135229130002514	0.999999999999975	0.794033700852927	0.999999999999997	0.412702802914146	1	1	1	1	1
ID1461	7	126285632	127631926	0.141701214290517	1	0.794033700852927	0.999999999999997	0.412702802914146	1	1	1	1	1
ID1462	7	127658196	128150653	0.171424419371533	1	0.794033700852927	0.999999999999997	0.427332872360681	1	1	1	1	1
ID1463	7	128154250	128274238	0.055700269796591	1	0.249411275223631	0.999999999999997	0.427332872360681	1	1	1	1	1
ID1464	7	128300174	129407261	0.134270738584054	0.999999999999975	0.249411275223631	0.999999999999997	0.427332872360681	1	1	1	1	1
ID1465	7	129467754	129502461	0.0731280201895343	1	0.249411275223631	0.999999999999997	0.427332872360681	1	1	1	1	1
ID1466	7	129505027	129877799	0.0513509072913127	0.611150660067069	0.249411275223631	0.999999999999997	0.427332872360681	1	1	1	1	1
ID1467	7	129910818	130973495	0.0587106555612265	0.611150660067069	0.429806532140628	0.999999999999997	0.427332872360681	1	1	1	1	1
ID1468	7	130986388	131008336	0.166057994051975	0.611150660067069	0.818265030164346	0.999999999999997	0.427332872360681	1	1	1	1	1
ID1469	7	131021956	131095308	0.295123081579281	0.666700565771754	0.818265030164346	0.999999999999997	0.427332872360681	1	1	1	1	1
ID1470	7	131116434	131334001	0.232676928601937	0.666700565771754	0.794033700852927	0.999999999999997	0.427332872360681	1	1	1	1	1
ID1471	7	131342809	131625606	0.20626282657214	0.666700565771754	0.794033700852927	0.999999999999997	0.412702802914146	1	1	1	1	1
ID1472	7	131644443	132357696	0.283789852613592	0.666700565771754	0.794033700852927	0.999999999999997	0.388919019130365	1	1	1	1	1
ID1473	7	132373204	132639577	0.334935274492264	0.666700565771754	0.818265030164346	0.999999999999997	0.388919019130365	1	1	1	1	1
ID1474	7	132651302	133076885	0.164099134775899	0.580289601342233	0.818265030164346	0.999999999999997	0.388919019130365	1	1	1	1	1
ID1475	7	133092081	134193822	0.089230866244909	0.580289601342233	0.818265030164346	0.999999999999997	0.388919019130365	1	1	1	1	1
ID1476	7	134203201	135874671	0.1316607336801	0.239274902432793	0.818265030164346	0.999999999999997	0.388919019130365	1	1	1	1	1
ID1477	7	135879016	137565799	0.121340027877887	0.239274902432793	0.818265030164346	0.999999999999997	0.287721091503072	1	1	1	1	1
ID1478	7	137574332	137606073	0.25601412312836	0.239274902432793	0.818265030164346	0.999999999999997	0.287721091503072	1	1	1	1	1
ID1479	7	137615315	137753675	0.28739921558317	0.239274902432793	0.818265030164346	0.999999999999997	0.183465913076592	1	1	1	1	1
ID1480	7	137765816	138708849	0.288218967098637	0.270135961157628	0.818265030164346	0.999999999999997	0.183465913076592	1	1	1	1	1
ID1481	7	138708849	138730361	0.288218967098637	0.270135961157628	0.818265030164346	0.999999999999997	0.183465913076592	1	1	1	1	1
ID1482	7	138730361	138903011	0.310975095500509	0.270135961157628	0.818265030164346	1	0.202611911132491	1	1	1	1	1
ID1483	7	138913034	139156099	0.288622059583454	0.270135961157628	0.818265030164346	1	0.14784181289187	1	1	1	1	1
ID1484	7	139160514	139340642	0.126342349417188	0.270135961157628	0.366956521739128	1	0.14784181289187	1	1	1	1	1
ID1485	7	139343779	139754451	0.111591568299541	0.270135961157628	0.465396297066778	1	0.14784181289187	1	1	1	1	1
ID1486	7	139773410	140014556	0.0379771433926357	0.270135961157628	0.465396297066778	0.999999999999997	0.14784181289187	1	1	1	1	1
ID1487	7	140033631	140515591	0.111009651339313	0.270135961157628	0.644102350738506	0.999999999999997	0.14784181289187	1	1	1	1	1
ID1488	7	140518968	140622355	0.121594714519978	0.270135961157628	0.644102350738506	0.999999999999997	0.134158273958052	1	1	1	1	1
ID1489	7	140626976	141116780	0.10353071968341	0.270135961157628	0.644102350738506	0.999999999999997	0.109474992233613	1	1	1	1	1
ID1490	7	141142060	141185835	0.11824849216441	0.270135961157628	0.644102350738506	0.999999999999997	0.183010418650018	1	1	1	1	1
ID1491	7	141199915	142208803	0.119286269872267	0.239274902432793	0.644102350738506	0.999999999999997	0.183010418650018	1	1	1	1	1
ID1492	7	142244415	142258330	0.261941061285795	0.239274902432793	0.541119201164968	0.999999999999997	0.183010418650018	1	1	1	1	1
ID1493	7	142328098	142344964	0.104388884976442	0.239274902432793	0.349423757021011	0.999999999999997	0.183010418650018	1	1	1	1	1
ID1494	7	142378708	143216729	0.0982990160886068	0.239274902432793	0.349423757021011	0.999999999999997	0.112983018730925	1	1	1	1	1
ID1495	7	143426631	144728760	0.0882386891058933	0.239274902432793	0.179671312669025	0.999999999999997	0.112983018730925	1	1	1	1	1
ID1496	7	144741403	146736118	0.0808557306905744	0.239274902432793	0.249411275223631	0.999999999999997	0.112983018730925	1	1	1	1	1
ID1497	7	146743606	147116083	0.0890187849101971	0.239274902432793	0.249411275223631	0.999999999999997	0.0641973230182348	1	1	1	1	1
ID1498	7	147128904	147634234	0.19548199500509	0.239274902432793	0.249411275223631	1	0.0641973230182348	1	1	1	1	1
ID1499	7	147649772	147727088	0.379088827446718	0.239274902432793	0.249411275223631	1	0.0882603626986275	1	1	1	1	1
ID1500	7	147754924	148694939	0.651826415583147	0.239274902432793	0.249411275223631	1	0.0838223985943673	1	1	1	1	1
ID1501	7	148698909	148746224	0.877153174360834	0.239274902432793	0.249411275223631	1	0.0800682773986448	1	1	1	1	1
ID1502	7	148779618	149197030	0.771999209309755	0.397695003886946	0.249411275223631	0.999999999999997	0.0800682773986448	1	1	1	1	1
ID1503	7	149230632	149695310	0.49389036852559	0.541713277936172	0.249411275223631	0.999999999999997	0.0800682773986448	1	1	1	1	1
ID1504	7	149701465	151016648	0.507972918943385	0.541713277936172	0.249411275223631	0.771945701357464	0.0800682773986448	1	1	1	1	1
ID1505	7	151029115	151579236	0.801356551685253	0.541713277936172	0.249411275223631	1	0.0800682773986448	1	1	1	1	1
ID1506	7	151588043	152061105	0.70078840686466	0.541713277936172	0.141418764302059	1	0.0800682773986448	1	1	1	1	1
ID1507	7	152067728	152528536	0.801356551685253	0.541713277936172	0.249411275223631	1	0.0800682773986448	1	1	1	1	1
ID1508	7	152528815	154980243	0.747579165692334	0.541713277936172	0.249411275223631	1	0.0890009920933167	1	1	1	1	1
ID1509	7	155002747	155583639	0.931065824420766	0.541713277936172	0.398934886623675	1	0.0890009920933167	1	1	1	1	1
ID1510	7	155610589	156228224	0.976186623782242	0.541713277936172	0.398934886623675	0.999999999999997	0.0890009920933167	1	1	1	1	1
ID1511	7	156256508	156436865	0.866111263629458	0.541713277936172	0.249411275223631	0.999999999999997	0.0890009920933167	1	1	1	1	1
ID1512	7	156464111	156559416	0.808428054660274	0.541713277936172	0.249411275223631	0.999999999999997	0.0454973327053419	1	1	1	1	1
ID1513	7	156578131	156948538	0.758598790647597	0.560650745790047	0.249411275223631	0.999999999999997	0.0454973327053419	1	1	1	1	1
ID1514	7	156990554	159118443	0.658028152994657	0.693633853386152	0.249411275223631	0.999999999999997	0.0454973327053419	1	1	1	1	1
ID1515	8	172417	568809	0.948966698697994	0.159697006755827	0.562700228832951	0.999999999999997	0.812031386224937	1	1	1	1	1
ID1516	8	583248	2124280	0.898424205328753	0.159697006755827	0.378125650093613	0.999999999999997	0.812031386224937	1	1	1	1	1
ID1517	8	2146635	3014928	0.922373601453783	0.159697006755827	0.378125650093613	0.999999999999997	0.999999999999992	1	1	1	1	1
ID1518	8	3015747	3029595	0.946553320358475	0.159697006755827	0.378125650093613	0.999999999999997	0.907404623756122	1	1	1	1	1
ID1519	8	3030335	3265845	0.922373601453783	0.159697006755827	0.378125650093613	0.999999999999997	0.907404623756122	1	1	1	1	1
ID1520	8	3268398	3286518	0.929448834922664	0.159697006755827	0.378125650093613	0.999999999999997	0.941075669662987	1	1	1	1	1
ID1521	8	3306136	3307484	0.881244179118381	0.159697006755827	0.378125650093613	0.999999999999997	0.999999999999991	1	1	1	1	1
ID1522	8	3314125	3478884	0.831351101939057	0.159697006755827	0.378125650093613	0.999999999999996	0.999999999999991	1	1	1	1	1
ID1523	8	3479784	3486575	0.823002960074768	0.159697006755827	0.378125650093613	0.999999999999996	0.861106935634181	1	1	1	1	1
ID1524	8	3511245	3805838	0.896894335381736	0.159697006755827	0.378125650093613	0.999999999999996	0.755464029101401	1	1	1	1	1
ID1525	8	3825199	4144890	0.916563329781799	0.159697006755827	0.378125650093613	0.999999999999996	0.941075669662987	1	1	1	1	1
ID1526	8	4167854	4665649	0.879399184536423	0.159697006755827	0.378125650093613	0.999999999999996	0.907404623756122	1	1	1	1	1
ID1527	8	4684203	4832265	0.850128053650131	0.159697006755827	0.378125650093613	0.999999999999996	0.823050235997954	1	1	1	1	1
ID1528	8	4843175	6072440	0.805747432146814	0.159697006755827	0.378125650093613	0.999999999999996	0.823050235997954	1	1	1	1	1
ID1529	8	6091169	6344516	0.850128053650131	0.159697006755827	0.378125650093613	0.999999999999996	0.907404623756122	1	1	1	1	1
ID1530	8	6355460	6640527	0.946553320358475	0.159697006755827	0.378125650093613	0.999999999999997	0.907404623756122	1	1	1	1	1
ID1531	8	6657609	6943081	0.850128053650131	0.159697006755827	0.378125650093613	0.999999999999997	0.604659832246041	1	1	1	1	1
ID1532	8	6968822	6974690	0.717893106009028	0.108285990638929	0.378125650093613	0.999999999999997	0.604659832246041	1	1	1	1	1
ID1533	8	8094763	8283667	0.386432520815066	0.108285990638929	0.378125650093613	1	0.593836996061689	1	1	1	1	1
ID1534	8	8310923	8923585	0.355047195068184	0.105962400080045	0.378125650093613	1	0.593836996061689	1	1	1	1	1
ID1535	8	8930038	9082249	0.68685525219623	0.105962400080045	0.378125650093613	1	0.999999999999985	1	1	1	1	1
ID1536	8	9104831	10684422	0.686306350415895	0.105962400080045	0.378125650093613	1	0.999999999999985	1	1	1	1	1
ID1537	8	10703794	10945439	0.659882548470141	0.18090789917415	0.378125650093613	1	0.999999999999985	1	1	1	1	1
ID1538	8	10961433	10974243	0.816053026704567	0.279488291252992	0.378125650093613	1	0.999999999999985	1	1	1	1	1
ID1539	8	10995060	11692128	0.888601511937413	0.437511719864646	0.378125650093613	1	0.999999999999985	1	1	1	1	1
ID1540	8	11696352	11859080	0.854425571543714	0.437511719864646	0.378125650093613	1	0.999999999999985	1	1	1	1	1
ID1541	8	11859080	12492925	0.854425571543714	0.437511719864646	0.378125650093613	1	0.999999999999985	1	1	1	1	1
ID1542	8	12492925	12703239	0.692671672715474	0.293780411427465	0.378125650093613	1	0.999999999999985	1	1	1	1	1
ID1543	8	12715797	13259397	0.419956611643366	0.293780411427465	0.378125650093613	0.999999999999997	0.999999999999985	1	1	1	1	1
ID1544	8	13273477	15640809	0.376554592664099	0.201016153957327	0.378125650093613	0.999999999999997	0.999999999999985	1	1	1	1	1
ID1545	8	15669311	15747067	0.306763537288609	0.064125091988868	0.378125650093613	0.999999999999997	0.999999999999985	1	1	1	1	1
ID1546	8	15771612	15972980	0.35888315932415	0.0671416832407533	0.378125650093613	0.999999999999997	0.999999999999985	1	1	1	1	1
ID1547	8	15978375	16985497	0.541603250615668	0.0671416832407533	0.378125650093613	1	0.999999999999985	1	1	1	1	1
ID1548	8	17002725	17292283	0.35888315932415	0.0671416832407533	0.378125650093613	1	0.694224814358297	1	1	1	1	1
ID1549	8	17293312	17406183	0.37564838257603	0.0671416832407533	0.378125650093613	1	0.593836996061689	1	1	1	1	1
ID1550	8	17407403	18042638	0.261342857856998	0.0317990770003149	0.378125650093613	1	0.593836996061689	1	1	1	1	1
ID1551	8	18046584	18205455	0.238925376226764	0.0317990770003149	0.378125650093613	1	0.694224814358297	1	1	1	1	1
ID1552	8	18211158	18231120	0.285248990338318	0.0317990770003149	0.378125650093613	1	0.248836912552151	1	1	1	1	1
ID1553	8	18233582	19273012	0.304644019440226	0.0317990770003149	0.656407322654462	1	0.248836912552151	1	1	1	1	1
ID1554	8	19280442	19482098	0.35391251001762	0.0317990770003149	0.672768878718536	1	0.248836912552151	1	1	1	1	1
ID1555	8	19502782	19943027	0.490498491002625	0.110585395415115	0.672768878718536	1	0.248836912552151	1	1	1	1	1
ID1556	8	19957089	20306252	0.398408707940663	0.110585395415115	0.672768878718536	0.637186343068696	0.248836912552151	1	1	1	1	1
ID1557	8	20315601	20810194	0.55962915421667	0.132941250588307	0.672768878718536	0.637186343068696	0.248836912552151	1	1	1	1	1
ID1558	8	20832794	21662445	0.473391751176825	0.132941250588307	0.672768878718536	0.637186343068696	0.397673691489043	1	1	1	1	1
ID1559	8	21674737	21696395	0.752617777994933	0.132941250588307	0.672768878718536	0.637186343068696	0.408562466804962	1	1	1	1	1
ID1560	8	21719161	22643323	0.790976171989217	0.132941250588307	0.672768878718536	0.637186343068696	0.601762719337801	1	1	1	1	1
ID1561	8	22667639	23459781	0.752617777994933	0.134746017098955	0.672768878718536	0.637186343068696	0.601762719337801	1	1	1	1	1
ID1562	8	23469088	24044301	0.790976171989217	0.134746017098955	1	0.637186343068696	0.601762719337801	1	1	1	1	1
ID1563	8	24063699	24279067	0.829674911711233	0.134746017098955	1	0.637186343068696	0.541523614827284	1	1	1	1	1
ID1564	8	24297351	26953656	0.790976171989217	0.134746017098955	0.672768878718536	0.637186343068696	0.541523614827284	1	1	1	1	1
ID1565	8	26967488	27334969	0.684134151694954	0.134746017098955	0.672768878718536	0.637186343068696	0.477795749030453	1	1	1	1	1
ID1566	8	27364787	27907138	0.442299476717267	0.134746017098955	0.228741418764302	0.637186343068696	0.477795749030453	1	1	1	1	1
ID1567	8	27926117	28394701	0.567539506887984	0.134746017098955	0.528032036613271	0.637186343068696	0.477795749030453	1	1	1	1	1
ID1568	8	28410039	29786360	0.686350102767015	0.134746017098955	0.528032036613271	0.637186343068696	0.393307415488785	1	1	1	1	1
ID1569	8	29801968	30265128	0.743304767204379	0.134746017098955	0.528032036613271	0.637186343068696	0.432024195614147	1	1	1	1	1
ID1570	8	30287906	30691151	0.775110912849887	0.134746017098955	0.528032036613271	0.637186343068696	0.393307415488785	1	1	1	1	1
ID1571	8	30706224	30731529	0.867227089547256	0.134746017098955	0.528032036613271	0.637186343068696	0.393307415488785	1	1	1	1	1
ID1572	8	30756759	31041030	0.780679568120965	0.0879764997412041	0.528032036613271	0.637186343068696	0.393307415488785	1	1	1	1	1
ID1573	8	31042205	31321243	0.607442583407233	0.0879764997412041	0.528032036613271	0.637186343068696	0.393307415488785	1	1	1	1	1
ID1574	8	31334564	31803534	0.713270380581671	0.0879764997412041	0.678718535469107	0.637186343068696	0.393307415488785	1	1	1	1	1
ID1575	8	31813810	31921721	0.721997452809894	0.0879764997412041	0.678718535469107	0.637186343068696	0.218928957644488	1	1	1	1	1
ID1576	8	31936552	31990658	0.87241271270367	0.197947680300619	0.678718535469107	0.637186343068696	0.218928957644488	1	1	1	1	1
ID1577	8	32011749	32035502	0.820957738172429	0.197947680300619	0.312814645308923	0.637186343068696	0.218928957644488	1	1	1	1	1
ID1578	8	32058628	32401501	0.842898792235232	0.197947680300619	0.312814645308923	0.637186343068696	0.171118259527602	1	1	1	1	1
ID1579	8	32406994	32520472	0.773636382393999	0.0879764997412041	0.312814645308923	0.637186343068696	0.171118259527602	1	1	1	1	1
ID1580	8	32538038	32543230	0.850546976446279	0.176904176904174	0.312814645308923	0.637186343068696	0.171118259527602	1	1	1	1	1
ID1581	8	32563924	32573583	0.844347116519822	0.176904176904174	1	0.637186343068696	0.171118259527602	1	1	1	1	1
ID1582	8	32613983	32690476	0.790817487427443	0.309457050633515	1	0.637186343068696	0.536244876689813	1	1	1	1	1
ID1583	8	32700343	32777643	0.627963400578895	0.309457050633515	1	0.637186343068696	0.665168505546701	1	1	1	1	1
ID1584	8	32783363	32922518	0.759348603559596	0.309457050633515	1	1	0.665168505546701	1	1	1	1	1
ID1585	8	32945504	33201958	0.852820437669834	0.309457050633515	1	1	0.665168505546701	1	1	1	1	1
ID1586	8	33228162	33358270	0.878117516971871	0.309457050633515	1	1	0.87201996212007	1	1	1	1	1
ID1587	8	33369944	33397032	0.713310363917342	0.309457050633515	1	0.999999999999997	0.87201996212007	1	1	1	1	1
ID1588	8	33416189	33628575	0.679789894646929	0.309457050633515	1	0.999999999999997	0.87201996212007	1	1	1	1	1
ID1589	8	33646401	33684732	0.717295472823952	0.300975018622073	1	0.999999999999997	0.87201996212007	1	1	1	1	1
ID1590	8	33702686	33765126	0.711941965042224	0.44554237495413	1	0.999999999999997	0.87201996212007	1	1	1	1	1
ID1591	8	33772521	34013305	0.926244584530522	0.44554237495413	1	0.999999999999997	0.9039653669242	1	1	1	1	1
ID1592	8	34040165	34324581	0.915170027028561	0.44554237495413	0.678718535469107	0.999999999999997	0.9039653669242	1	1	1	1	1
ID1593	8	34338393	34422967	0.76376025783939	0.44554237495413	0.678718535469107	0.999999999999997	0.740468388299307	1	1	1	1	1
ID1594	8	34444302	34538694	0.857348061541201	0.44554237495413	0.875057208237991	0.999999999999997	0.740468388299307	1	1	1	1	1
ID1595	8	34558176	34615454	0.629411871648816	0.0624515918633554	0.875057208237991	0.999999999999997	0.740468388299307	1	1	1	1	1
ID1596	8	34641284	34674919	0.776422944245981	0.161888667771018	0.875057208237991	0.999999999999997	0.740468388299307	1	1	1	1	1
ID1597	8	34692463	34721328	0.697007301030637	0.161888667771018	0.875057208237991	1	0.740468388299307	1	1	1	1	1
ID1598	8	34742516	34869201	0.801122671360335	0.161888667771018	0.875057208237991	1	0.999999999999996	1	1	1	1	1
ID1599	8	34882482	34900372	0.81942767726248	0.161888667771018	1	1	0.999999999999996	1	1	1	1	1
ID1600	8	34925210	35024942	0.697007301030637	0.161888667771018	1	1	0.999999999999996	1	1	1	1	1
ID1601	8	35041361	35171109	0.584322569196502	0.161888667771018	1	1	0.740468388299307	1	1	1	1	1
ID1602	8	35184361	35197936	0.713011940282908	0.161888667771018	1	1	0.845834711240713	1	1	1	1	1
ID1603	8	35219127	35299245	0.736644411747697	0.161888667771018	1	1	0.845834711240713	1	1	1	1	1
ID1604	8	35316657	35318740	0.854708770692625	0.161888667771018	1	1	0.845834711240713	1	1	1	1	1
ID1605	8	35341127	35506256	0.824107750812913	0.161888667771018	1	0.619909502262444	0.845834711240713	1	1	1	1	1
ID1606	8	35522772	35535126	0.954247080944575	0.555604967369662	1	0.619909502262444	0.845834711240713	1	1	1	1	1
ID1607	8	35555355	35645991	0.95426165240196	0.743715743715727	1	0.619909502262444	0.845834711240713	1	1	1	1	1
ID1608	8	35649803	36147929	0.8918618840981	0.743715743715727	1	0.619909502262444	0.999999999999992	1	1	1	1	1
ID1609	8	36158771	36215898	0.903168447275027	0.743715743715727	1	0.619909502262444	0.999999999999992	1	1	1	1	1
ID1610	8	36215898	36222873	0.903168447275027	0.743715743715727	1	0.619909502262444	0.999999999999992	1	1	1	1	1
ID1611	8	36222873	36256428	0.910589112460838	0.743715743715727	1	0.429864253393665	0.999999999999992	1	1	1	1	1
ID1612	8	36272346	36318814	0.832323286943758	0.743715743715727	1	0.429864253393665	0.999999999999991	1	1	1	1	1
ID1613	8	36333231	36426620	0.910589112460838	0.743715743715727	1	0.429864253393665	0.999999999999992	1	1	1	1	1
ID1614	8	36429272	36468610	0.947512335482635	0.743715743715727	1	0.429864253393665	0.999999999999992	1	1	1	1	1
ID1615	8	36468610	36478794	0.947512335482635	0.743715743715727	1	0.429864253393665	0.999999999999992	1	1	1	1	1
ID1616	8	36492258	36579127	0.783575840818196	0.318558706793995	1	0.429864253393665	0.999999999999992	1	1	1	1	1
ID1617	8	36603585	36642472	0.505512852578688	0.318558706793995	0.549016018306637	0.429864253393665	0.999999999999992	1	1	1	1	1
ID1618	8	36661686	36677634	0.368374485497164	0.318558706793995	0.549016018306637	0.429864253393665	0.958531448725225	1	1	1	1	1
ID1619	8	36691189	36760984	0.500761755121082	0.451637075166475	0.549016018306637	0.429864253393665	0.958531448725225	1	1	1	1	1
ID1620	8	36783527	36953041	0.528711908279356	0.451637075166475	0.549016018306637	0.516248457424928	0.958531448725225	1	1	1	1	1
ID1621	8	36975946	37013573	0.575667009155047	0.451637075166475	0.549016018306637	0.516248457424928	0.791966101104912	1	1	1	1	1
ID1622	8	37038275	37146819	0.716100362261377	0.491547244488408	0.549016018306637	0.516248457424928	0.791966101104912	1	1	1	1	1
ID1623	8	37162062	37200263	0.739551763139461	0.491547244488408	0.549016018306637	0.516248457424928	0.705614045636294	1	1	1	1	1
ID1624	8	37209300	37312564	0.856863248053854	0.577731330672493	0.549016018306637	0.516248457424928	0.705614045636294	1	1	1	1	1
ID1625	8	37339123	37394958	0.855304427710898	0.577731330672493	0.688210942375706	0.516248457424928	0.705614045636294	1	1	1	1	1
ID1626	8	37394958	37407920	0.855304427710898	0.577731330672493	0.688210942375706	0.516248457424928	0.705614045636294	1	1	1	1	1
ID1627	8	37407920	37635649	0.862564238529219	0.577731330672493	1	0.262525709584533	0.705614045636294	1	1	1	1	1
ID1628	8	37651477	37738616	0.944673621408365	0.577731330672493	1	0.576470588235294	0.705614045636294	1	1	1	1	1
ID1629	8	37738616	37758650	0.944673621408365	0.577731330672493	1	0.576470588235294	0.705614045636294	1	1	1	1	1
ID1630	8	37758650	37786457	0.934071221954171	0.577731330672493	1	0.315837104072398	0.594109571195224	1	1	1	1	1
ID1631	8	37797075	38021982	0.932575625357594	0.668808668808651	1	0.315837104072398	0.594109571195224	1	1	1	1	1
ID1632	8	38035100	38528508	0.754956187519823	0.668808668808651	1	0.315837104072398	0.755043141027566	1	1	1	1	1
ID1633	8	38552757	38558577	0.607198917539608	0.668808668808651	1	0.315837104072398	0.864894928298705	1	1	1	1	1
ID1634	8	38577162	38621568	0.716859706250815	0.681675505204898	1	0.315837104072398	0.864894928298705	1	1	1	1	1
ID1635	8	38632995	38877415	0.811291965155473	0.681675505204898	1	0.576470588235294	0.864894928298705	1	1	1	1	1
ID1636	8	38877415	38901877	0.811291965155473	0.681675505204898	1	0.576470588235294	0.864894928298705	1	1	1	1	1
ID1637	8	38901877	39217074	0.700985054848975	0.681675505204898	0.688210942375706	0.576470588235294	0.864894928298705	1	1	1	1	1
ID1638	8	39223656	39254374	0.649908476177837	0.491981145231908	0.688210942375706	0.576470588235294	0.864894928298705	1	1	1	1	1
ID1639	8	39274995	39397015	0.64279192777055	0.491981145231908	0.838142292490125	0.576470588235294	0.864894928298705	1	1	1	1	1
ID1640	8	39412457	39606557	0.55597101933346	0.413947550789647	0.838142292490125	0.576470588235294	0.864894928298705	1	1	1	1	1
ID1641	8	39625680	39639411	0.57181941323014	0.413947550789647	0.838142292490125	0.657918552036199	0.864894928298705	1	1	1	1	1
ID1642	8	39644933	39830700	0.573878403471625	0.413947550789647	0.838142292490125	0.657918552036199	0.755043141027566	1	1	1	1	1
ID1643	8	39830700	39845265	0.573878403471625	0.413947550789647	0.838142292490125	0.657918552036199	0.755043141027566	1	1	1	1	1
ID1644	8	39862881	39883022	0.533549026216719	0.434722552988795	0.838142292490125	0.657918552036199	0.591780657186663	1	1	1	1	1
ID1645	8	39901761	40019232	0.473481389589944	0.434722552988795	0.838142292490125	0.657918552036199	0.944442774253667	1	1	1	1	1
ID1646	8	40037659	40194456	0.497022238682185	0.434722552988795	0.906292906178496	0.657918552036199	0.944442774253667	1	1	1	1	1
ID1647	8	40204544	40269921	0.485972833217271	0.358096844164948	0.906292906178496	0.657918552036199	0.944442774253667	1	1	1	1	1
ID1648	8	40277763	40766191	0.485105667711522	0.358096844164948	0.863698772623261	0.657918552036199	0.944442774253667	1	1	1	1	1
ID1649	8	40780307	40800026	0.415540923559275	0.358096844164948	0.727397545246516	0.657918552036199	0.944442774253667	1	1	1	1	1
ID1650	8	40821132	41261544	0.485972833217271	0.358096844164948	0.727397545246516	0.657918552036199	0.999999999999991	1	1	1	1	1
ID1651	8	41280152	41472375	0.415540923559275	0.358096844164948	0.727397545246516	0.657918552036199	0.944442774253667	1	1	1	1	1
ID1652	8	41478361	41496007	0.407283519078943	0.358096844164948	0.727397545246516	0.462443438914027	0.944442774253667	1	1	1	1	1
ID1653	8	41531478	41595613	0.424485701909493	0.335298623224311	0.727397545246516	0.462443438914027	0.944442774253667	1	1	1	1	1
ID1654	8	41641075	41727736	0.307296052576854	0.335298623224311	0.727397545246516	0.462443438914027	0.616260309252523	1	1	1	1	1
ID1655	8	41767254	41897122	0.431192412007719	0.335298623224311	1	0.462443438914027	0.616260309252523	1	1	1	1	1
ID1656	8	41899477	42044871	0.446631229235119	0.335298623224311	1	0.462443438914027	0.616260309252523	1	1	1	1	1
ID1657	8	42057370	42124966	0.527629134915882	0.544726436367291	1	0.462443438914027	0.616260309252523	1	1	1	1	1
ID1658	8	42131010	42133665	0.506440599237853	0.544726436367291	1	0.657918552036199	0.616260309252523	1	1	1	1	1
ID1659	8	42135178	42520334	0.508909578108155	0.544726436367291	1	0.657918552036199	0.501563498982851	1	1	1	1	1
ID1660	8	42535909	42574931	0.419367993410796	0.544726436367291	0.845525275639698	0.657918552036199	0.501563498982851	1	1	1	1	1
ID1661	8	42592303	42776957	0.304407477571422	0.335298623224311	0.845525275639698	0.657918552036199	0.501563498982851	1	1	1	1	1
ID1662	8	42787917	42869132	0.16774361130432	0.152117325491935	0.845525275639698	0.657918552036199	0.501563498982851	1	1	1	1	1
ID1663	8	42870375	43144041	0.349939903726591	0.591572997145738	0.845525275639698	0.657918552036199	0.501563498982851	1	1	1	1	1
ID1664	8	43157099	43767534	0.624322155202203	0.591572997145738	0.845525275639698	0.999999999999997	0.501563498982851	1	1	1	1	1
ID1665	8	46896972	47908569	0.64276335494904	0.32871905008127	1	0.462443438914027	0.323690759432224	1	1	1	1	1
ID1666	8	47929226	48482098	0.660686205395503	0.263976050353752	1	0.462443438914027	0.323690759432224	1	1	1	1	1
ID1667	8	48506628	49171144	0.53604791725802	0.263976050353752	1	0.462443438914027	0.323690759432224	1	1	1	1	1
ID1668	8	49194601	49552005	0.454620416133977	0.263976050353752	1	0.462443438914027	0.225226504498277	1	1	1	1	1
ID1669	8	49572291	49652011	0.53604791725802	0.263976050353752	1	0.462443438914027	0.323690759432224	1	1	1	1	1
ID1670	8	49673802	50980320	0.689848901910982	0.263976050353752	1	0.462443438914027	0.505281331431814	1	1	1	1	1
ID1671	8	50998808	51278916	0.754076566460867	0.263976050353752	1	0.266968325791855	0.505281331431814	1	1	1	1	1
ID1672	8	51287482	54364925	0.774144041403447	0.263976050353752	1	0.266968325791855	0.389647559860074	1	1	1	1	1
ID1673	8	54383184	54932614	0.797588022441282	0.263976050353752	1	0.266968325791855	0.462970309044547	1	1	1	1	1
ID1674	8	54938354	55071319	0.861424273809229	0.263976050353752	1	0.266968325791855	0.566371234429513	1	1	1	1	1
ID1675	8	55090430	56004352	0.923555100728325	0.263976050353752	1	0.266968325791855	0.677358267740592	1	1	1	1	1
ID1676	8	56022292	56660557	0.924762013624019	0.367768816685216	1	0.266968325791855	0.677358267740592	1	1	1	1	1
ID1677	8	56686224	56780657	0.942317633171111	0.367768816685216	1	0.250678733031674	0.677358267740592	1	1	1	1	1
ID1678	8	56797440	57143488	0.924762013624019	0.367768816685216	1	0.250678733031674	0.358996085455478	1	1	1	1	1
ID1679	8	57154608	57234009	0.939638857519858	0.622793071709464	1	0.250678733031674	0.413655897328292	1	1	1	1	1
ID1680	8	57238583	58241429	0.984276718298208	0.639557824077931	1	0.250678733031674	0.413655897328292	1	1	1	1	1
ID1681	8	58252739	58910776	0.906485481016737	0.639557824077931	1	0.109502262443439	0.413655897328292	1	1	1	1	1
ID1682	8	58929688	60179086	0.877861741044404	0.639557824077931	1	0.109502262443439	0.275404900831982	1	1	1	1	1
ID1683	8	60194790	60750875	0.951987181749784	0.639557824077931	1	0.0621143562320033	0.275404900831982	1	1	1	1	1
ID1684	8	60779648	62176815	0.837427176893571	0.639557824077931	0.839359267734559	0.0621143562320033	0.275404900831982	1	1	1	1	1
ID1685	8	62203917	62706148	0.861358991780277	0.639557824077931	0.839359267734559	0.0621143562320033	0.413655897328292	1	1	1	1	1
ID1686	8	62728469	63848556	0.696668807983831	0.639557824077931	0.443112128146454	0.0621143562320033	0.413655897328292	1	1	1	1	1
ID1687	8	63870658	64070801	0.708171852898044	0.639557824077931	0.443112128146454	0.0621143562320033	0.358996085455478	1	1	1	1	1
ID1688	8	64082130	65042005	0.727462111750096	0.639557824077931	0.445995423340962	0.0621143562320033	0.358996085455478	1	1	1	1	1
ID1689	8	65047929	65276204	0.515435960984208	0.639557824077931	0.445995423340962	0.0207733443027561	0.358996085455478	1	1	1	1	1
ID1690	8	65290650	66304700	0.535648523763147	0.639557824077931	0.509153318077804	0.0207733443027561	0.358996085455478	1	1	1	1	1
ID1691	8	66319096	66362495	0.485388412557358	0.639557824077931	0.509153318077804	0.0207733443027561	0.491053846422965	1	1	1	1	1
ID1692	8	66385806	66456541	0.485388412557358	0.639557824077931	0.509153318077804	0.0207733443027561	0.491053846422965	1	1	1	1	1
ID1693	8	66470962	66560934	0.692655420282159	0.639557824077931	0.509153318077804	0.0621143562320033	0.491053846422965	1	1	1	1	1
ID1694	8	66585546	66694119	0.710060745095092	0.639557824077931	0.509153318077804	0.360756890168654	0.491053846422965	1	1	1	1	1
ID1695	8	66720238	67171962	0.742301424764359	0.639557824077931	0.421281464530893	0.360756890168654	0.491053846422965	1	1	1	1	1
ID1696	8	67188281	67242666	0.727462111750096	0.639557824077931	0.445995423340962	0.360756890168654	0.491053846422965	1	1	1	1	1
ID1697	8	67260472	67409841	0.710060745095092	0.639557824077931	0.445995423340962	0.360756890168654	0.547700015453654	1	1	1	1	1
ID1698	8	67421399	67429422	0.719034609468314	0.639557824077931	0.509153318077804	0.360756890168654	0.547700015453654	1	1	1	1	1
ID1699	8	67455800	68319668	0.511333244349653	0.639557824077931	0.509153318077804	0.100123406005759	0.547700015453654	1	1	1	1	1
ID1700	8	68334411	68425334	0.586194953120313	0.70541935123977	0.509153318077804	0.100123406005759	0.547700015453654	1	1	1	1	1
ID1701	8	68445739	68671517	0.597098331882089	0.604830837028966	0.509153318077804	0.100123406005759	0.547700015453654	1	1	1	1	1
ID1702	8	68683874	68751611	0.742301424764359	0.604830837028966	0.509153318077804	0.360756890168654	0.547700015453654	1	1	1	1	1
ID1703	8	68776627	69065096	0.898126274458156	0.604830837028966	0.509153318077804	0.409132044426162	0.547700015453654	1	1	1	1	1
ID1704	8	69080975	70728225	0.959744998135892	0.604830837028966	0.509153318077804	0.409132044426162	0.547700015453654	1	1	1	1	1
ID1705	8	70731059	71287844	0.898126274458156	0.604830837028966	0.509153318077804	0.409132044426162	0.547700015453654	1	1	1	1	1
ID1706	8	71293922	71514871	0.843993067384872	0.604830837028966	0.391075514874143	0.409132044426162	0.547700015453654	1	1	1	1	1
ID1707	8	71530500	71972373	0.898126274458156	0.604830837028966	0.391075514874143	0.147017688194159	0.547700015453654	1	1	1	1	1
ID1708	8	71988327	72328044	0.909187252530858	0.70541935123977	0.391075514874143	0.147017688194159	0.547700015453654	1	1	1	1	1
ID1709	8	72346203	72669805	0.876379916470636	0.70541935123977	0.391075514874143	0.147017688194159	0.547700015453654	1	1	1	1	1
ID1710	8	72687043	73146613	0.866632853890795	0.70541935123977	0.391075514874143	0.147017688194159	0.491053846422965	1	1	1	1	1
ID1711	8	73164823	73384265	0.71759560610817	0.70541935123977	0.391075514874143	0.0621143562320033	0.491053846422965	1	1	1	1	1
ID1712	8	73415017	74102646	0.845293543462239	0.70541935123977	0.391075514874143	0.147017688194159	0.49167934868889	1	1	1	1	1
ID1713	8	74124049	74146766	0.676201150178055	0.70541935123977	0.391075514874143	0.0621143562320033	0.49167934868889	1	1	1	1	1
ID1714	8	74184632	74210127	0.752713020407281	0.639557824077931	0.391075514874143	0.0621143562320033	0.64169731818347	1	1	1	1	1
ID1715	8	74230664	75016510	0.726214456983432	0.639557824077931	0.391075514874143	0.0621143562320033	0.64169731818347	1	1	1	1	1
ID1716	8	75025131	76368092	0.824269981022936	0.476101488485379	0.391075514874143	0.0621143562320033	0.64169731818347	1	1	1	1	1
ID1717	8	76382263	77134718	0.864933745228247	0.476101488485379	0.391075514874143	0.360756890168654	0.64169731818347	1	1	1	1	1
ID1718	8	77159098	77459705	0.925449771004023	0.771489136195006	0.391075514874143	0.360756890168654	0.64169731818347	1	1	1	1	1
ID1719	8	77476499	77774547	0.826030959318253	0.721285991874213	0.391075514874143	0.360756890168654	0.64169731818347	1	1	1	1	1
ID1720	8	77781087	78389484	0.880758538451754	0.721285991874213	0.297711670480549	0.360756890168654	0.64169731818347	1	1	1	1	1
ID1721	8	78394149	79332176	0.67533705660969	0.721285991874213	0.297711670480549	0.110242698477992	0.64169731818347	1	1	1	1	1
ID1722	8	79355382	79601420	0.720394349299564	0.639557824077931	0.297711670480549	0.110242698477992	0.64169731818347	1	1	1	1	1
ID1723	8	79610710	79756591	0.720179604064747	0.639557824077931	0.297711670480549	0.110242698477992	0.871263186375875	1	1	1	1	1
ID1724	8	79771957	80013803	0.694207026368401	0.639557824077931	0.297711670480549	0.110242698477992	0.871263186375875	1	1	1	1	1
ID1725	8	80037633	80609095	0.95913786124919	0.639557824077931	0.835240274599546	0.110242698477992	0.871263186375875	1	1	1	1	1
ID1726	8	80630850	80924116	0.922794519245799	0.721285991874213	0.835240274599546	0.110242698477992	0.871263186375875	1	1	1	1	1
ID1727	8	80939650	81035358	0.844166695961272	0.639557824077932	0.835240274599546	0.110242698477992	0.871263186375875	1	1	1	1	1
ID1728	8	81057006	81339142	0.855943351682535	0.639557824077932	0.835240274599546	0.421225832990538	0.871263186375875	1	1	1	1	1
ID1729	8	81357702	81801539	0.858070607621881	0.639557824077932	0.855835240274604	0.421225832990538	0.871263186375875	1	1	1	1	1
ID1730	8	81821791	82388175	0.855943351682535	0.538969309867129	0.855835240274604	0.421225832990538	0.871263186375875	1	1	1	1	1
ID1731	8	82400002	82751822	0.82550362612882	0.538969309867129	0.855835240274604	0.421225832990538	0.954384593597744	1	1	1	1	1
ID1732	8	82769370	82936550	0.855943351682535	0.538969309867129	0.855835240274604	0.421225832990538	0.871263186375875	1	1	1	1	1
ID1733	8	82950636	83183692	0.568065190714325	0.538969309867129	0.272448512585812	0.421225832990538	0.871263186375875	1	1	1	1	1
ID1734	8	83195460	84708361	0.558381338394443	0.538969309867129	0.272448512585812	0.159193747429041	0.871263186375875	1	1	1	1	1
ID1735	8	84731910	86100970	0.568065190714325	0.538969309867129	0.272448512585812	0.159193747429041	0.91378456303377	1	1	1	1	1
ID1736	8	86104754	86365987	0.298879591539791	0.538969309867129	0.272448512585812	0.159193747429041	0.683700883787384	1	1	1	1	1
ID1737	8	86407520	86550476	0.521590900371564	0.622793071709466	0.374187643020594	0.421225832990538	0.683700883787384	1	1	1	1	1
ID1738	8	86842808	86846445	0.515571815158207	0.70541935123977	0.374187643020594	0.421225832990538	0.683700883787384	1	1	1	1	1
ID1739	8	86849171	87797573	0.816548133747503	0.70541935123977	0.374187643020594	0.421225832990538	0.825911136895126	1	1	1	1	1
ID1740	8	87823132	88108556	0.885317128253351	0.70541935123977	0.374187643020594	0.193747429041547	0.825911136895126	1	1	1	1	1
ID1741	8	88117846	88723758	0.914207096653262	0.70541935123977	0.564485125858124	0.193747429041547	0.825911136895126	1	1	1	1	1
ID1742	8	88736733	88918331	0.930336463219579	0.721285991874213	0.564485125858124	0.193747429041547	0.825911136895126	1	1	1	1	1
ID1743	8	88930612	89297906	0.885162859604094	0.721285991874213	0.374187643020594	0.193747429041547	0.825911136895126	1	1	1	1	1
ID1744	8	89312690	89434405	0.85711363700408	0.721285991874213	0.374187643020594	0.193747429041547	0.999999999999992	1	1	1	1	1
ID1745	8	89462321	89501929	0.785442794703374	0.454024159906505	0.374187643020594	0.193747429041547	0.999999999999992	1	1	1	1	1
ID1746	8	89516441	90681813	0.557141588506333	0.454024159906505	0.374187643020594	0.314685314685314	0.999999999999992	1	1	1	1	1
ID1747	8	90700557	90829057	0.785442794703374	0.454024159906505	0.374187643020594	0.193747429041547	0.999999999999992	1	1	1	1	1
ID1748	8	90836017	91082062	0.715545721947328	0.454024159906505	0.374187643020594	0.421225832990538	0.999999999999992	1	1	1	1	1
ID1749	8	91108548	91241853	0.801667922785362	0.454024159906505	0.374187643020594	0.352118469765528	0.999999999999992	1	1	1	1	1
ID1750	8	91257753	91354611	0.95155266176758	0.454024159906505	0.855835240274604	0.352118469765528	0.999999999999992	1	1	1	1	1
ID1751	8	91397407	91781241	0.771670875847786	0.454024159906505	0.855835240274604	0.352118469765528	0.664017677299099	1	1	1	1	1
ID1752	8	91794012	92034408	0.662794774646179	0.454024159906505	0.855835240274604	0.205265322912382	0.664017677299099	1	1	1	1	1
ID1753	8	92046783	93240419	0.713840688590438	0.518704224586567	0.855835240274604	0.205265322912382	0.664017677299099	1	1	1	1	1
ID1754	8	93247362	93443457	0.80373991573657	0.518704224586567	0.855835240274604	0.205265322912382	0.565639963480838	1	1	1	1	1
ID1755	8	93457137	95011920	0.86270832595438	0.518704224586567	0.855835240274604	0.0808720691073631	0.565639963480838	1	1	1	1	1
ID1756	8	95022380	95541088	0.883732694915778	0.518704224586567	0.855835240274604	0.111970382558618	0.565639963480838	1	1	1	1	1
ID1757	8	95549602	96356624	0.974372815576996	0.518704224586567	0.855835240274604	0.111970382558618	0.824570749544694	1	1	1	1	1
ID1758	8	96370246	97359279	0.974637273008388	0.518704224586567	1	0.111970382558618	0.824570749544694	1	1	1	1	1
ID1759	8	97374249	97611586	0.927249019945097	0.518704224586567	1	0.111970382558618	0.664017677299099	1	1	1	1	1
ID1760	8	97618681	98960906	0.864682423664599	0.387902310502923	1	0.111970382558618	0.664017677299099	1	1	1	1	1
ID1761	8	98960906	98987918	0.864682423664599	0.387902310502923	1	0.111970382558618	0.664017677299099	1	1	1	1	1
ID1762	8	98987918	99661377	0.866904843708429	0.30925996251073	1	0.111970382558618	0.664017677299099	1	1	1	1	1
ID1763	8	99681858	99730651	0.899679421136355	0.412172353348818	1	0.111970382558618	0.664017677299099	1	1	1	1	1
ID1764	8	99748557	99925628	0.965268892719065	0.412172353348818	1	0.111970382558618	0.739344015873493	1	1	1	1	1
ID1765	8	99947234	100152265	1	0.412172353348818	1	0.111970382558618	0.907194179719203	1	1	1	1	1
ID1766	8	100172398	100464671	1	0.412172353348818	1	0.111970382558618	0.999999999999992	1	1	1	1	1
ID1767	8	100475726	100886667	0.96504432557917	0.171742371742369	1	0.111970382558618	0.999999999999992	1	1	1	1	1
ID1768	8	100891630	102132835	0.965350060340887	0.171742371742369	1	0.027889757301522	0.999999999999992	1	1	1	1	1
ID1769	8	102143941	102308173	0.965957954019104	0.171742371742369	1	0.0468942821883998	0.999999999999992	1	1	1	1	1
ID1770	8	102308173	102317954	0.965957954019104	0.171742371742369	1	0.0468942821883998	0.999999999999992	1	1	1	1	1
ID1771	8	102317954	102976004	0.903774006581198	0.171742371742369	1	0.0468942821883998	0.451498662177194	1	1	1	1	1
ID1772	8	102984312	103567555	0.814623517239812	0.171742371742369	0.855835240274604	0.0468942821883998	0.451498662177194	1	1	1	1	1
ID1773	8	103574663	105132659	0.68312185817517	0.171742371742369	0.855835240274604	0.027889757301522	0.451498662177194	1	1	1	1	1
ID1774	8	105153786	108542254	0.682685721352566	0.171742371742369	0.855835240274604	0.123776223776224	0.451498662177194	1	1	1	1	1
ID1775	8	108565871	108940264	0.572016103847246	0.171742371742369	0.855835240274604	0.365076100370217	0.451498662177194	1	1	1	1	1
ID1776	8	108947938	109415126	0.589973722001536	0.171742371742369	0.855835240274604	0.365076100370217	0.466170820431108	1	1	1	1	1
ID1777	8	109438913	109455234	0.59294058632099	0.0786323095920602	0.855835240274604	0.365076100370217	0.466170820431108	1	1	1	1	1
ID1778	8	109460304	110886915	0.659186044594817	0.0786323095920602	0.855835240274604	0.365076100370217	0.451498662177194	1	1	1	1	1
ID1779	8	110909309	110975199	0.348590526351204	0.0786323095920602	0.855835240274604	0.429864253393665	0.451498662177194	1	1	1	1	1
ID1780	8	110991139	111899829	0.268567613585702	0.0786323095920602	0.446681922196796	0.429864253393665	0.451498662177194	1	1	1	1	1
ID1781	8	111910956	112042278	0.250940474974664	0.0786323095920602	0.446681922196796	0.740847387906211	0.451498662177194	1	1	1	1	1
ID1782	8	112056131	112960529	0.307628561763536	0.0786323095920602	0.446681922196796	0.378856437679967	0.451498662177194	1	1	1	1	1
ID1783	8	112977188	113806370	0.268567613585702	0.171742371742369	0.446681922196796	0.378856437679967	0.451498662177194	1	1	1	1	1
ID1784	8	113808343	113816459	0.307628561763536	0.0786323095920602	0.446681922196796	0.378856437679967	0.451498662177194	1	1	1	1	1
ID1785	8	113818268	113984536	0.306707699199506	0.0786323095920602	0.446681922196796	0.378856437679967	0.393472226397699	1	1	1	1	1
ID1786	8	113986629	114595762	0.317667164035976	0.0786323095920602	0.446681922196796	0.173591114767585	0.393472226397699	1	1	1	1	1
ID1787	8	114614730	114665974	0.271736186706686	0.0786323095920602	0.446681922196796	0.18510900863842	0.393472226397699	1	1	1	1	1
ID1788	8	114676529	115568617	0.317667164035976	0.0786323095920602	0.446681922196796	0.18510900863842	0.556945154275523	1	1	1	1	1
ID1789	8	115571779	115741063	0.401564537673836	0.0786323095920602	0.446681922196796	0.18510900863842	0.903700808706364	1	1	1	1	1
ID1790	8	115757704	116005483	0.393294448285126	0.0786323095920602	0.446681922196796	0.18510900863842	0.664110272675344	1	1	1	1	1
ID1791	8	116031304	116110725	0.690040228059451	0.0786323095920602	0.446681922196796	0.352118469765528	0.664110272675344	1	1	1	1	1
ID1792	8	116130309	116821186	0.743019784092225	0.0786323095920602	0.446681922196796	0.262854792266557	0.664110272675344	1	1	1	1	1
ID1793	8	116836588	117620064	0.81850413593216	0.0786323095920602	0.446681922196796	0.262854792266557	0.469924540781048	1	1	1	1	1
ID1794	8	117648719	117916235	0.554974822861722	0.0786323095920602	0.446681922196796	0.104483751542575	0.469924540781048	1	1	1	1	1
ID1795	8	117929458	118034120	0.5357186730323	0.0786323095920602	0.45629290617849	0.104483751542575	0.469924540781048	1	1	1	1	1
ID1796	8	118059330	118560491	0.743019784092225	0.0786323095920602	0.45629290617849	0.262854792266557	0.469924540781048	1	1	1	1	1
ID1797	8	118590075	118909685	0.592668888022652	0.0786323095920602	0.45629290617849	0.337721102426984	0.469924540781048	1	1	1	1	1
ID1798	8	118912591	119068609	0.514740780959635	0.171742371742369	0.45629290617849	0.337721102426984	0.469924540781048	1	1	1	1	1
ID1799	8	119078249	119113236	0.402702197257272	0.171742371742369	0.45629290617849	0.409707939119703	0.469924540781048	1	1	1	1	1
ID1800	8	119113979	119312117	0.498160519965925	0.171742371742369	0.45629290617849	0.409707939119703	0.728662477828216	1	1	1	1	1
ID1801	8	119316503	119998708	0.66813039572901	0.171742371742369	0.855835240274604	0.409707939119703	0.728662477828216	1	1	1	1	1
ID1802	8	120008371	120435812	0.603657906004432	0.171742371742369	0.855835240274604	0.409707939119703	0.741797793343954	1	1	1	1	1
ID1803	8	120440816	120524093	0.490270867638702	0.171742371742369	0.855835240274604	0.409707939119703	0.903700808706364	1	1	1	1	1
ID1804	8	120539717	120625237	0.43828109732478	0.171742371742369	0.855835240274604	0.352118469765528	0.903700808706364	1	1	1	1	1
ID1805	8	120637534	120707600	0.553904160476849	0.171742371742369	0.84622425629291	0.352118469765528	0.903700808706364	1	1	1	1	1
ID1806	8	120727599	121699775	0.59294058632099	0.171742371742369	0.84622425629291	0.0849033319621554	0.828942225991577	1	1	1	1	1
ID1807	8	121712945	121752088	0.659186044594817	0.171742371742369	0.84622425629291	0.0849033319621554	0.903700808706364	1	1	1	1	1
ID1808	8	121772116	121814601	0.682685721352566	0.171742371742369	1	0.0849033319621554	0.903700808706364	1	1	1	1	1
ID1809	8	121841156	122049626	0.900579584899558	0.171742371742369	1	0.0566844919786096	0.903700808706364	1	1	1	1	1
ID1810	8	122062152	122330471	0.900706560108866	0.171742371742369	1	0.0566844919786096	0.664110272675344	1	1	1	1	1
ID1811	8	122352055	122462734	0.965519912986262	0.171742371742369	1	0.025586178527355	0.664110272675344	1	1	1	1	1
ID1812	8	122482557	122950675	1	0.171742371742369	0.697865612648226	0.025586178527355	0.664110272675344	1	1	1	1	1
ID1813	8	122970273	123144589	1	0.171742371742369	0.697865612648226	0.0566844919786096	0.664110272675344	1	1	1	1	1
ID1814	8	123153220	123733383	1	0.171742371742369	0.697865612648226	0.0566844919786096	0.469924540781048	1	1	1	1	1
ID1815	8	123749956	124636860	0.96495149590421	0.171742371742369	0.697865612648226	0.025586178527355	0.469924540781048	1	1	1	1	1
ID1816	8	124649389	124749704	0.963236159063533	0.171742371742369	0.697865612648226	0.025586178527355	0.328716592009139	1	1	1	1	1
ID1817	8	124776245	125610870	0.96495149590421	0.171742371742369	0.697865612648226	0.0201563142739613	0.328716592009139	1	1	1	1	1
ID1818	8	125633124	126233199	1	0.171742371742369	0.697865612648226	0.0808720691073631	0.328716592009139	1	1	1	1	1
ID1819	8	126243100	126328383	0.930168420200045	0.171742371742369	0.697865612648226	0.2179350061703	0.328716592009139	1	1	1	1	1
ID1820	8	126351430	126465305	0.864851938006221	0.171742371742369	0.697865612648226	0.2179350061703	0.317774170165718	1	1	1	1	1
ID1821	8	126480367	126843718	0.675125271966579	0.171742371742369	0.697865612648226	0.559440559440558	0.317774170165718	1	1	1	1	1
ID1822	8	126856337	127483813	0.782540157885323	0.171742371742369	0.697865612648226	0.262854792266557	0.317774170165718	1	1	1	1	1
ID1823	8	127513350	127805302	0.784707408588731	0.0786323095920602	0.697865612648226	0.262854792266557	0.317774170165718	1	1	1	1	1
ID1824	8	127823662	128673107	0.729087006918471	0.0786323095920602	0.697865612648226	0.127519539284245	0.317774170165718	1	1	1	1	1
ID1825	8	128673107	128700545	0.729087006918471	0.0786323095920602	0.697865612648226	0.127519539284245	0.317774170165718	1	1	1	1	1
ID1826	8	128700545	128717278	0.75938643144545	0.0786323095920602	0.697865612648226	0.262854792266557	0.460062398327139	1	1	1	1	1
ID1827	8	128718443	128770116	0.636703208043493	0.0786323095920602	0.697865612648226	0.127519539284245	0.460062398327139	1	1	1	1	1
ID1828	8	128771931	128781333	0.75938643144545	0.0786323095920602	0.697865612648226	0.262854792266557	0.460062398327139	1	1	1	1	1
ID1829	8	128784397	129204262	0.784707408588731	0.0786323095920602	0.697865612648226	0.262854792266557	0.317774170165718	1	1	1	1	1
ID1830	8	129219237	129330268	0.782540157885323	0.171742371742369	0.697865612648226	0.262854792266557	0.317774170165718	1	1	1	1	1
ID1831	8	129351485	129787426	0.750419740483402	0.171742371742369	0.697865612648226	0.262854792266557	0.632374309793665	1	1	1	1	1
ID1832	8	129805974	130293776	0.506171995532678	0.171742371742369	0.697865612648226	0.262854792266557	0.349759993586469	1	1	1	1	1
ID1833	8	130315708	130477040	0.463906675267439	0.171742371742369	0.697865612648226	0.262854792266557	0.357640621711814	1	1	1	1	1
ID1834	8	130493148	130732353	0.506171995532678	0.183367983367981	0.697865612648226	0.262854792266557	0.357640621711814	1	1	1	1	1
ID1835	8	130757308	130760850	0.468386272456126	0.190222390222386	0.697865612648226	0.262854792266557	0.357640621711814	1	1	1	1	1
ID1836	8	130786737	131636781	0.463906675267439	0.190222390222386	0.697865612648226	0.559440559440558	0.357640621711814	1	1	1	1	1
ID1837	8	131660064	131844517	0.395505241006977	0.190222390222386	0.697865612648226	0.559440559440558	0.437034142039704	1	1	1	1	1
ID1838	8	131849678	132087138	0.413128702400729	0.183367983367981	0.697865612648226	0.559440559440558	0.437034142039704	1	1	1	1	1
ID1839	8	132107864	132856488	0.395505241006977	0.190222390222386	0.697865612648226	0.559440559440558	0.437034142039704	1	1	1	1	1
ID1840	8	132871608	133092138	0.463906675267439	0.190222390222386	0.697865612648226	0.559440559440558	0.357640621711814	1	1	1	1	1
ID1841	8	133104433	133319798	0.492562869771795	0.190222390222386	0.697865612648226	0.559440559440558	0.266720380001805	1	1	1	1	1
ID1842	8	133330677	134826836	0.542304674770403	0.190222390222386	0.697865612648226	0.365076100370217	0.266720380001805	1	1	1	1	1
ID1843	8	134842846	135460497	0.500981039709328	0.190222390222386	0.697865612648226	0.536404771698888	0.266720380001805	1	1	1	1	1
ID1844	8	135474198	135521741	0.464931432778585	0.183367983367981	0.697865612648226	0.536404771698888	0.266720380001805	1	1	1	1	1
ID1845	8	135539410	136332548	0.423314440336949	0.301908901908897	0.697865612648226	0.536404771698888	0.266720380001805	1	1	1	1	1
ID1846	8	136342965	137338588	0.41695147067056	0.301908901908897	0.697865612648226	0.792677910324968	0.266720380001805	1	1	1	1	1
ID1847	8	137357853	137693433	0.349982778632926	0.301908901908897	0.697865612648226	0.792677910324968	0.154231962774789	1	1	1	1	1
ID1848	8	137697835	137913324	0.294241122222768	0.301908901908897	1	0.792677910324968	0.154231962774789	1	1	1	1	1
ID1849	8	137931291	138041153	0.252179516394162	0.301908901908897	1	0.999999999999996	0.154231962774789	1	1	1	1	1
ID1850	8	138056469	139446282	0.181578339909244	0.235116235116235	1	0.999999999999996	0.154231962774789	1	1	1	1	1
ID1851	8	139455120	139932815	0.125967811583496	0.235116235116235	1	0.999999999999997	0.154231962774789	1	1	1	1	1
ID1852	8	139952457	140066845	0.0518271543604555	0.235116235116235	1	0.999999999999997	0.0505042030841943	1	1	1	1	1
ID1853	8	140096660	140232326	0.0567871461600751	0.235116235116235	1	0.999999999999997	0.0342004688716722	1	1	1	1	1
ID1854	8	140249013	140575350	0.0671383015355408	0.235116235116235	1	0.576717400246811	0.0342004688716722	1	1	1	1	1
ID1855	8	140585654	141020809	0.0638545955365415	0.12020412020412	1	0.576717400246811	0.0342004688716722	1	1	1	1	1
ID1856	8	141036755	141269708	0.0713724553948184	0.12020412020412	1	0.331962155491567	0.0342004688716722	1	1	1	1	1
ID1857	8	141295338	142387722	0.0572045108693227	0.12020412020412	1	0.689016865487453	0.0342004688716722	1	1	1	1	1
ID1858	8	142405540	143922620	0.05635644684799	0.12020412020412	1	0.689016865487453	0.0505042030841943	1	1	1	1	1
ID1859	8	143938532	146292734	0.0572045108693227	0.12020412020412	1	0.314685314685314	0.0505042030841943	1	1	1	1	1
ID1860	9	204738	660851	0.193519834447175	0.519096918477709	0.103440815477428	0.429864253393665	0.956173433064505	1	1	1	1	1
ID1861	9	680540	3797726	0.204479033579583	0.66027947452096	0.103440815477428	0.429864253393665	0.956173433064505	1	1	1	1	1
ID1862	9	3809794	3840882	0.228397542833254	0.66027947452096	0.151524859579779	0.429864253393665	0.956173433064505	1	1	1	1	1
ID1863	9	3855616	4094202	0.181310480577939	0.66027947452096	0.151524859579779	0.429864253393665	0.957425620691233	1	1	1	1	1
ID1864	9	4110947	4383842	0.139346336620059	0.66027947452096	0.151524859579779	0.429864253393665	0.957425620691233	1	1	1	1	1
ID1865	9	4400991	5140313	0.236378993967235	1	0.151524859579779	0.429864253393665	0.957425620691233	1	1	1	1	1
ID1866	9	5167649	6025606	0.221723630609228	0.999999999999975	0.151524859579779	0.429864253393665	0.957425620691233	1	1	1	1	1
ID1867	9	6046694	6669474	0.236378993967235	1	0.151524859579779	0.429864253393665	0.957425620691233	1	1	1	1	1
ID1868	9	6695502	9101754	0.186590055976954	1	0.151524859579779	0.429864253393665	0.953555222572256	1	1	1	1	1
ID1869	9	9109984	9307207	0.217792417471857	1	0.151524859579779	0.429864253393665	0.953555222572256	1	1	1	1	1
ID1870	9	9318339	10076680	0.349808566293139	1	0.151524859579779	0.771945701357464	0.953555222572256	1	1	1	1	1
ID1871	9	10088517	10555561	0.287260817539675	1	0.151524859579779	0.771945701357464	0.999999999999991	1	1	1	1	1
ID1872	9	10574347	11044430	0.255343041529929	1	0.151524859579779	0.771945701357464	0.999999999999991	1	1	1	1	1
ID1873	9	11059055	11838399	0.287260817539675	1	0.171402121905554	0.771945701357464	0.999999999999991	1	1	1	1	1
ID1874	9	11857464	12934404	0.258197894903338	1	0.171402121905554	0.771945701357464	0.953555222572257	1	1	1	1	1
ID1875	9	12956761	13094357	0.129808764244882	0.333794813670967	0.171402121905554	0.771945701357464	0.953555222572257	1	1	1	1	1
ID1876	9	13106335	13144078	0.085799174372515	0.333794813670967	0.171402121905554	0.771945701357464	0.877437392899013	1	1	1	1	1
ID1877	9	13153274	13315466	0.0335070170044767	0.333794813670967	0.171402121905554	0.771945701357464	0.561868806339274	1	1	1	1	1
ID1878	9	13322482	13396958	0.0394737371869273	0.472238914963362	0.171402121905554	0.771945701357464	0.561868806339274	1	1	1	1	1
ID1879	9	13420600	14047554	0.0357069604290655	0.472238914963362	0.171402121905554	0.771945701357464	0.483199951898504	1	1	1	1	1
ID1880	9	14057055	14382209	0.0271157325322505	0.472238914963362	0.171402121905554	0.771945701357464	0.362148934251271	1	1	1	1	1
ID1881	9	14389011	14447233	0.0225914844801142	0.472238914963362	0.171402121905554	0.771945701357464	0.281511589453747	1	1	1	1	1
ID1882	9	14470833	14511645	0.0564844658397891	0.472238914963362	0.171402121905554	0.771945701357464	0.483801354190675	1	1	1	1	1
ID1883	9	14525980	14610866	0.0783721489883995	0.472238914963362	0.14811732889536	0.771945701357464	0.483801354190675	1	1	1	1	1
ID1884	9	14627829	15301428	0.0765080454074893	0.47223891496336	0.14811732889536	0.771945701357464	0.483801354190675	1	1	1	1	1
ID1885	9	15310704	15869845	0.0368162420434599	0.47223891496336	0.04713542750156	0.771945701357464	0.483801354190675	1	1	1	1	1
ID1886	9	15895806	16563123	0.0290492976849591	0.262488494686632	0.04713542750156	0.771945701357464	0.483801354190675	1	1	1	1	1
ID1887	9	16572826	17104329	0.0190822509722478	0.262488494686632	0.04713542750156	0.771945701357464	0.339226167212821	1	1	1	1	1
ID1888	9	17114199	17271858	0.011447474886805	0.262488494686632	0.04713542750156	0.771945701357464	0.240011290489601	1	1	1	1	1
ID1889	9	17280616	18420347	0.0190822509722478	0.262488494686632	0.04713542750156	0.771945701357464	0.339226167212821	1	1	1	1	1
ID1890	9	18431787	18444138	0.010185191214689	0.262488494686632	0.04713542750156	0.771945701357464	0.25733577849262	1	1	1	1	1
ID1891	9	18458502	18718345	0.0130884479108915	0.262488494686632	0.04713542750156	0.771945701357464	0.281511589453747	1	1	1	1	1
ID1892	9	18738576	19022470	0.00786680625161188	0.262488494686632	0.0509215727064696	0.771945701357464	0.281511589453747	1	1	1	1	1
ID1893	9	19022995	19063929	0.0091130710607253	0.262488494686632	0.0509215727064696	0.771945701357464	0.27264367816092	1	1	1	1	1
ID1894	9	19067318	19552474	0.0155788452276848	0.262488494686632	0.04713542750156	0.771945701357464	0.27264367816092	1	1	1	1	1
ID1895	9	19579427	19982455	0.0233168154057269	0.262488494686632	0.04713542750156	0.771945701357464	0.393258976440288	1	1	1	1	1
ID1896	9	19989693	20022680	0.0308752299494756	0.262488494686632	0.215510713542749	0.771945701357464	0.393258976440288	1	1	1	1	1
ID1897	9	20045332	20494511	0.0313491240299876	0.472238914963362	0.215510713542749	0.771945701357464	0.393258976440288	1	1	1	1	1
ID1898	9	20497142	20716955	0.0178618705380289	0.472238914963362	0.215510713542749	0.771945701357464	0.276678591828758	1	1	1	1	1
ID1899	9	20727892	20908374	0.0129341746903793	0.472238914963362	0.215510713542749	0.429864253393665	0.276678591828758	1	1	1	1	1
ID1900	9	20924850	21064876	0.00802698551794376	0.472238914963362	0.10836280424381	0.429864253393665	0.276678591828758	1	1	1	1	1
ID1901	9	21077716	21081850	0.0193370897514802	0.472238914963362	0.50704389432078	0.429864253393665	0.276678591828758	1	1	1	1	1
ID1902	9	21102280	21700795	0.011626758140475	0.472238914963362	0.50704389432078	0.429864253393665	0.206885996118477	1	1	1	1	1
ID1903	9	21712193	21737916	0.0248043213215484	0.472238914963362	0.50704389432078	0.429864253393665	0.468915010672517	1	1	1	1	1
ID1904	9	21756089	22027402	0.0614087802616847	0.472238914963362	0.50704389432078	0.429864253393665	0.615109881850702	1	1	1	1	1
ID1905	9	22028315	22455892	0.0389278725179237	0.472238914963362	0.50704389432078	0.429864253393665	0.490548657667677	1	1	1	1	1
ID1906	9	22471832	22561945	0.0300693782138613	0.472238914963362	0.50704389432078	0.429864253393665	0.37903736884827	1	1	1	1	1
ID1907	9	22561945	22578622	0.0300693782138613	0.472238914963362	0.50704389432078	0.429864253393665	0.37903736884827	1	1	1	1	1
ID1908	9	22578622	22829231	0.0114119197763032	0.0780307467613946	0.50704389432078	0.429864253393665	0.213861648077443	1	1	1	1	1
ID1909	9	22847961	23099891	0.00614713913913585	0.0780307467613946	0.50704389432078	0.429864253393665	0.191269177965507	1	1	1	1	1
ID1910	9	23118261	23340616	0.00711356800624225	0.0780307467613946	0.50704389432078	0.429864253393665	0.287795648819009	1	1	1	1	1
ID1911	9	23349982	24098067	0.0830429068726518	0.0780307467613946	0.50704389432078	0.429864253393665	0.570917435789514	1	1	1	1	1
ID1912	9	24125127	24322545	0.0903012034213118	0.0503419265029158	0.50704389432078	0.429864253393665	0.570917435789514	1	1	1	1	1
ID1913	9	24339398	25363830	0.12330548199383	0.0503419265029158	0.50704389432078	0.429864253393665	0.365795829199612	1	1	1	1	1
ID1914	9	25385317	26036782	0.140193325660283	0.0503419265029158	0.50704389432078	0.429864253393665	0.169417604478784	1	1	1	1	1
ID1915	9	26059028	26248035	0.222213637023092	0.0503419265029158	0.50704389432078	0.429864253393665	0.327963335972235	1	1	1	1	1
ID1916	9	26269799	26626081	0.245203638539484	0.262488494686632	0.50704389432078	0.429864253393665	0.327963335972235	1	1	1	1	1
ID1917	9	26642033	27009738	0.182327583256898	0.262488494686632	0.50704389432078	0.429864253393665	0.419443358820445	1	1	1	1	1
ID1918	9	27028947	27630562	0.283496821950284	0.262488494686632	0.50704389432078	0.429864253393665	0.735294137296359	1	1	1	1	1
ID1919	9	27656475	29024894	0.214769331792466	0.262488494686632	0.50704389432078	0.429864253393665	0.610818415091133	1	1	1	1	1
ID1920	9	29039092	29601893	0.300774648315169	0.262488494686632	0.50704389432078	0.429864253393665	0.875917008417164	1	1	1	1	1
ID1921	9	29614435	30014366	0.317846620754938	0.262488494686632	0.50704389432078	0.505882352941176	0.875917008417164	1	1	1	1	1
ID1922	9	30027543	31019119	0.165469160718193	0.262488494686632	0.50704389432078	0.505882352941176	0.568075855741889	1	1	1	1	1
ID1923	9	31023908	31439249	0.138896732152728	0.333794813670967	0.50704389432078	0.505882352941176	0.568075855741889	1	1	1	1	1
ID1924	9	31446664	31643058	0.173138340501102	0.333794813670967	0.50704389432078	0.53352529823118	0.568075855741889	1	1	1	1	1
ID1925	9	31653360	32383708	0.221974824777789	1	0.50704389432078	0.53352529823118	0.568075855741889	1	1	1	1	1
ID1926	9	32392611	32403290	0.208917297630672	1	0.50704389432078	0.53352529823118	0.54012622515861	1	1	1	1	1
ID1927	9	32425910	32523737	0.127314574323351	1	0.50704389432078	0.53352529823118	0.314678058939656	1	1	1	1	1
ID1928	9	32549602	32780898	0.0775299756451441	1	0.50704389432078	0.53352529823118	0.1719776925391	1	1	1	1	1
ID1929	9	32797839	33236164	0.0826796303721764	1	0.50704389432078	0.813410119292471	0.1719776925391	1	1	1	1	1
ID1930	9	33244787	33420204	0.0754645150518066	1	0.50704389432078	0.813410119292471	0.201747667971577	1	1	1	1	1
ID1931	9	33434153	33641293	0.107290482899215	1	0.50704389432078	0.999999999999996	0.201747667971577	1	1	1	1	1
ID1932	9	33661582	34786673	0.0533176224025846	1	0.50704389432078	0.999999999999996	0.0945129104763993	1	1	1	1	1
ID1933	9	34799294	34866054	0.0765951259480933	1	0.50704389432078	0.999999999999996	0.125337790188278	1	1	1	1	1
ID1934	9	34890139	35689373	0.0816507600342719	1	0.558724776367796	0.999999999999996	0.125337790188278	1	1	1	1	1
ID1935	9	35712003	36232413	0.0765951259480933	1	0.50704389432078	0.999999999999996	0.125337790188278	1	1	1	1	1
ID1936	9	36248109	36282448	0.0816507600342719	1	0.558724776367796	0.999999999999996	0.125337790188278	1	1	1	1	1
ID1937	9	36292975	36702096	0.070234989053258	1	0.558724776367796	0.999999999999996	0.0552417915527255	1	1	1	1	1
ID1938	9	36718844	36815627	0.194677309447273	1	0.558724776367796	0.999999999999996	0.151309124998846	1	1	1	1	1
ID1939	9	36830429	37036416	0.206670325061704	1	0.50704389432078	0.999999999999996	0.151309124998846	1	1	1	1	1
ID1940	9	37036416	37044179	0.206670325061704	1	0.50704389432078	0.999999999999996	0.151309124998846	1	1	1	1	1
ID1941	9	37044179	37622777	0.26784338018135	1	0.809178281672564	0.999999999999997	0.151309124998846	1	1	1	1	1
ID1942	9	37638744	37966970	0.216253520941816	0.999999999999975	0.809178281672564	0.999999999999997	0.151309124998846	1	1	1	1	1
ID1943	9	37987297	44893094	0.0924517239477351	0.999999999999975	0.809178281672564	0.999999999999997	0.0552417915527255	1	1	1	1	1
ID1944	9	68170421	72482842	0.498562895387749	0.999999999999975	0.338814229249014	0.771945701357465	0.667814543795766	1	1	1	1	1
ID1945	9	72508302	73077198	0.428043115804528	0.999999999999975	0.338814229249014	0.771945701357465	0.667814543795766	1	1	1	1	1
ID1946	9	73092460	74645195	0.306469402184638	0.999999999999975	0.338814229249014	0.771945701357465	0.700191521757966	1	1	1	1	1
ID1947	9	74660710	75975477	0.428043115804528	0.999999999999975	0.338814229249014	0.771945701357465	0.667814543795766	1	1	1	1	1
ID1948	9	75983171	77012934	0.498562895387749	0.999999999999975	0.51578115248596	0.771945701357465	0.667814543795766	1	1	1	1	1
ID1949	9	77034979	78428244	0.525957115967277	0.999999999999975	0.51578115248596	0.771945701357465	0.591618904122988	1	1	1	1	1
ID1950	9	78442162	78926362	0.47164190061116	0.999999999999975	0.338814229249014	0.771945701357465	0.591618904122988	1	1	1	1	1
ID1951	9	78932693	80958634	0.525957115967277	0.999999999999975	0.338814229249014	0.771945701357465	0.41307334947327	1	1	1	1	1
ID1952	9	80983748	82275559	0.515867137006974	0.999999999999975	0.338814229249014	0.771945701357465	0.486183612127471	1	1	1	1	1
ID1953	9	82282697	82433182	0.571300587562755	0.999999999999975	0.51578115248596	0.771945701357465	0.486183612127471	1	1	1	1	1
ID1954	9	82446394	84027986	0.455595895657141	0.999999999999975	0.51578115248596	0.771945701357465	0.552035137276907	1	1	1	1	1
ID1955	9	84039588	84238812	0.479999908346024	0.999999999999975	0.51578115248596	0.771945701357465	0.473674305726258	1	1	1	1	1
ID1956	9	84253427	84470876	0.58217268068321	0.999999999999975	0.51578115248596	0.771945701357465	0.28650811054462	1	1	1	1	1
ID1957	9	84495608	85117420	0.571300587562755	0.999999999999975	0.51578115248596	0.771945701357465	0.486183612127471	1	1	1	1	1
ID1958	9	85140798	89633112	0.525957115967277	0.999999999999975	0.217865612648222	0.771945701357465	0.486183612127471	1	1	1	1	1
ID1959	9	89643382	90626579	0.533343262545653	0.999999999999975	0.217865612648222	0.771945701357465	0.28650811054462	1	1	1	1	1
ID1960	9	90627994	90678919	0.557813152614787	0.999999999999975	0.217865612648222	0.771945701357465	0.234508587629702	1	1	1	1	1
ID1961	9	90703042	96475579	0.513156987068271	0.999999999999975	0.217865612648222	0.771945701357465	0.28650811054462	1	1	1	1	1
ID1962	9	96491642	99029957	0.50688879442351	0.999999999999975	0.217865612648222	0.771945701357465	0.28650811054462	1	1	1	1	1
ID1963	9	99048003	100780063	0.37735849953302	0.999999999999975	0.217865612648222	0.771945701357465	0.473674305726258	1	1	1	1	1
ID1964	9	100796945	102374475	0.293593965037325	0.999999999999975	0.217865612648222	0.771945701357465	0.552035137276907	1	1	1	1	1
ID1965	9	102375332	104535125	0.297183992757474	0.999999999999975	0.217865612648222	0.771945701357465	0.587565056386619	1	1	1	1	1
ID1966	9	104555236	105951715	0.214502540238253	1	0.217865612648222	0.771945701357465	0.587565056386619	1	1	1	1	1
ID1967	9	105963129	107627259	0.192457475606685	1	0.217865612648222	0.771945701357465	0.587565056386619	1	1	1	1	1
ID1968	9	107653426	108147078	0.191946214489831	1	0.217865612648222	0.771945701357465	0.700191521757966	1	1	1	1	1
ID1969	9	108152199	108448579	0.25047915373878	0.999999999999975	0.217865612648222	0.771945701357465	0.700191521757966	1	1	1	1	1
ID1970	9	108450368	111491326	0.175405132492405	0.999999999999975	0.217865612648222	0.771945701357465	0.777919645746642	1	1	1	1	1
ID1971	9	111505738	114033877	0.0979212278220395	0.541713277936172	0.217865612648222	0.771945701357465	0.777919645746642	1	1	1	1	1
ID1972	9	114050929	114087402	0.074386816003454	0.541713277936172	0.338814229249014	0.771945701357465	0.777919645746642	1	1	1	1	1
ID1973	9	114089359	114367041	0.0394281297796627	0.541713277936172	0.338814229249014	0.771945701357465	0.547202833272317	1	1	1	1	1
ID1974	9	114384386	122991156	0.0492579084126537	0.541713277936172	0.338814229249014	0.771945701357465	0.611729513980379	1	1	1	1	1
ID1975	9	123011212	123467570	0.078991082952435	0.541713277936172	0.338814229249014	0.771945701357465	0.738115561088797	1	1	1	1	1
ID1976	9	123480866	124640841	0.0366524371589658	0.541713277936172	0.338814229249014	0.771945701357465	0.54078650069293	1	1	1	1	1
ID1977	9	124642624	125073093	0.0414549757102981	0.541713277936172	0.242055335968381	0.771945701357465	0.54078650069293	1	1	1	1	1
ID1978	9	125075782	125131631	0.0234910482019662	0.541713277936172	0.242055335968381	0.771945701357465	0.359212988425182	1	1	1	1	1
ID1979	9	125147687	125857032	0.0383849748827699	0.541713277936172	0.242055335968381	0.771945701357464	0.359212988425182	1	1	1	1	1
ID1980	9	125870466	127060431	0.0183696385916203	0.541713277936172	0.242055335968381	0.771945701357464	0.188085929939623	1	1	1	1	1
ID1981	9	127086129	127247177	0.0172038461798802	0.541713277936172	0.419446640316208	0.771945701357464	0.188085929939623	1	1	1	1	1
ID1982	9	127280680	128548448	0.0331107938987627	0.541713277936172	0.419446640316208	0.771945701357464	0.29039474271104	1	1	1	1	1
ID1983	9	128548448	128569777	0.0331107938987627	0.541713277936172	0.419446640316208	0.771945701357464	0.29039474271104	1	1	1	1	1
ID1984	9	128583899	129157541	0.0431472446517977	0.541713277936172	0.419446640316208	0.771945701357464	0.386058544312813	1	1	1	1	1
ID1985	9	129165060	131419080	0.0561361429357895	0.541713277936172	0.419446640316208	0.771945701357464	0.408078913173461	1	1	1	1	1
ID1986	9	131427742	131747711	0.0431472446517977	0.541713277936172	0.419446640316208	0.771945701357464	0.386058544312813	1	1	1	1	1
ID1987	9	131765378	131856585	0.0754488952942845	0.541713277936172	0.419446640316208	0.771945701357464	0.598907695236952	1	1	1	1	1
ID1988	9	131876277	132644826	0.033851656911244	0.541713277936172	0.419446640316208	0.771945701357464	0.339226167212821	1	1	1	1	1
ID1989	9	132652336	132957214	0.0188183785634763	0.541713277936172	0.419446640316208	0.771945701357464	0.219449972775892	1	1	1	1	1
ID1990	9	132967196	133580944	0.0139559496759803	0.194947199900752	0.419446640316208	0.771945701357464	0.219449972775892	1	1	1	1	1
ID1991	9	133582861	134475099	0.033851656911244	0.194947199900752	0.419446640316208	0.771945701357464	0.533123824603245	1	1	1	1	1
ID1992	9	134489763	134602588	0.0580257028877427	0.194947199900752	0.419446640316208	0.771945701357464	0.65423857673023	1	1	1	1	1
ID1993	9	134625854	136023229	0.0871855958359816	0.273748107803826	0.419446640316208	0.771945701357464	0.65423857673023	1	1	1	1	1
ID1994	9	136031751	136351428	0.0728687988189066	0.218513826563354	0.419446640316208	0.771945701357464	0.65423857673023	1	1	1	1	1
ID1995	9	136364861	137443896	0.067953704375204	0.218513826563354	0.419446640316208	0.771945701357464	0.585265309803685	1	1	1	1	1
ID1996	9	137452291	138974889	0.0573960382521155	0.142576918428308	0.419446640316208	0.771945701357464	0.585265309803685	1	1	1	1	1
ID1997	9	138993911	141054761	0.067953704375204	0.142576918428308	0.419446640316208	0.771945701357464	0.629660583831887	1	1	1	1	1
ID1998	10	126070	1672408	0.405689271258278	0.490419211781424	1	0.464417935006171	0.0717694510856501	1	1	1	1	1
ID1999	10	1677579	1982527	0.207114888486576	0.490419211781424	1	0.334841628959276	0.0717694510856501	1	1	1	1	1
[truncated: 2,143 more rows]
